# Supplementary material for: Sulfamethoxazole Enhances Specific Enzymatic Activities under Aerobic Heterotrophic Conditions: A Metaproteomic Approach
Source: Environ Sci Technol. 2022 Sep 8;56(18):13152–9. doi: 10.1021/acs.est.2c05001 (PMC9686132; doi:10.1021/acs.est.2c05001)
Supplement: Supplementary file 1 — es2c05001_si_001.zip [file es2c05001_si_001.zip]

Archive with 1 entries (1 files):
- Supporting_information_CORRECTED.xlsx
