# Supplementary material for: Sulfamethoxazole Enhances Specific Enzymatic Activities under Aerobic Heterotrophic Conditions: A Metaproteomic Approach
Source: Environ Sci Technol. 2022 Sep 8;56(18):13152–9. doi: 10.1021/acs.est.2c05001 (PMC9686132; doi:10.1021/acs.est.2c05001)
Supplement: Supplementary file 1 — es2c05001_si_001.zip [file es2c05001_si_001.zip › Supporting_information_CORRECTED.xlsx]

## Sheet: Table S5
Protein Group	Protein ID	Accession	-10lgP	Coverage (%)	#Peptides	#Unique	PTM	Avg. Mass (kDa)	Description	Taxonomy	Gene	Lineage	Phylum	Class	Order	Family	Genus
52	541	A1K5Q9|MDH_AZOSB	117.41	10	2	2	Carbamidomethylation	35.527	Malate dehydrogenase	Azoarcus sp. (strain BH72)	mdh PE	Bacteria	Proteobacteria	Betaproteobacteria	Rhodocyclales	Zoogloeaceae	Azoarcus
56	880	Q0K613|RS10_CUPNH	98.01	23	2	2		11.678	30S ribosomal protein S10	Cupriavidus necator (strain ATCC 17699 / DSM 428 / KCTC 22496 / NCIMB 10442 / H16 / Stanier 337)	rpsJ PE	Bacteria	Proteobacteria	Betaproteobacteria	Burkholderiales	Burkholderiaceae	Cupriavidus
56	881	Q46WE2|RS10_CUPPJ	98.01	23	2	2		11.678	30S ribosomal protein S10	Cupriavidus pinatubonensis (strain JMP 134 / LMG 1197)	rpsJ PE	Bacteria	Proteobacteria	Betaproteobacteria	Burkholderiales	Burkholderiaceae	Cupriavidus
56	882	B3R7S9|RS10_CUPTR	98.01	23	2	2		11.678	30S ribosomal protein S10	Cupriavidus taiwanensis (strain DSM 17343 / BCRC 17206 / CCUG 44338 / CIP 107171 / LMG 19424 / R1)	rpsJ PE	Bacteria	Proteobacteria	Betaproteobacteria	Burkholderiales	Burkholderiaceae	Cupriavidus
56	883	Q0BJ47|RS10_BURCM	98.01	22	2	2		11.828	30S ribosomal protein S10	Burkholderia ambifaria (strain ATCC BAA-244 / AMMD)	rpsJ PE	Bacteria	Proteobacteria	Betaproteobacteria	Burkholderiales	Burkholderiaceae	Burkholderia
56	884	A2S7H5|RS10_BURM9	98.01	22	2	2		11.828	30S ribosomal protein S10	Burkholderia mallei (strain NCTC 10229)	rpsJ PE	Bacteria	Proteobacteria	Betaproteobacteria	Burkholderiales	Burkholderiaceae	Burkholderia
56	885	Q2L2G3|RS10_BORA1	98.01	22	2	2		11.807	30S ribosomal protein S10	Bordetella avium (strain 197N)	rpsJ PE	Bacteria	Proteobacteria	Betaproteobacteria	Burkholderiales	Alcaligenaceae	Bordetella
56	886	B4E5B9|RS10_BURCJ	98.01	22	2	2		11.828	30S ribosomal protein S10	Burkholderia cenocepacia (strain ATCC BAA-245 / DSM 16553 / LMG 16656 / NCTC 13227 / J2315 / CF5610)	rpsJ PE	Bacteria	Proteobacteria	Betaproteobacteria	Burkholderiales	Burkholderiaceae	Burkholderia
56	887	B1XSQ0|RS10_POLNS	98.01	22	2	2		11.714	30S ribosomal protein S10	Polynucleobacter necessarius subsp. necessarius (strain STIR1)	rpsJ PE	Bacteria	Proteobacteria	Betaproteobacteria	Burkholderiales	Burkholderiaceae	Polynucleobacter
56	888	A1TJ06|RS10_ACIAC	98.01	22	2	2		11.783	30S ribosomal protein S10	Acidovorax citrulli (strain AAC00-1)	rpsJ PE	Bacteria	Proteobacteria	Betaproteobacteria	Burkholderiales	Comamonadaceae	Acidovorax
56	889	A1WHC4|RS10_VEREI	98.01	22	2	2		11.749	30S ribosomal protein S10	Verminephrobacter eiseniae (strain EF01-2)	rpsJ PE	Bacteria	Proteobacteria	Betaproteobacteria	Burkholderiales	Comamonadaceae	Verminephrobacter
56	890	A3MRV3|RS10_BURM7	98.01	22	2	2		11.828	30S ribosomal protein S10	Burkholderia mallei (strain NCTC 10247)	rpsJ PE	Bacteria	Proteobacteria	Betaproteobacteria	Burkholderiales	Burkholderiaceae	Burkholderia
56	891	Q7W2F7|RS10_BORPA	98.01	22	2	2		11.788	30S ribosomal protein S10	Bordetella parapertussis (strain 12822 / ATCC BAA-587 / NCTC 13253)	rpsJ PE	Bacteria	Proteobacteria	Betaproteobacteria	Burkholderiales	Alcaligenaceae	Bordetella
56	892	Q3JMR2|RS10_BURP1	98.01	22	2	2		11.828	30S ribosomal protein S10	Burkholderia pseudomallei (strain 1710b)	rpsJ PE	Bacteria	Proteobacteria	Betaproteobacteria	Burkholderiales	Burkholderiaceae	Burkholderia
56	893	B1JU21|RS10_BURCC	98.01	22	2	2		11.828	30S ribosomal protein S10	Burkholderia cenocepacia (strain MC0-3)	rpsJ PE	Bacteria	Proteobacteria	Betaproteobacteria	Burkholderiales	Burkholderiaceae	Burkholderia
56	894	A3P0B4|RS10_BURP0	98.01	22	2	2		11.828	30S ribosomal protein S10	Burkholderia pseudomallei (strain 1106a)	rpsJ PE	Bacteria	Proteobacteria	Betaproteobacteria	Burkholderiales	Burkholderiaceae	Burkholderia
56	895	Q2SU26|RS10_BURTA	98.01	22	2	2		11.828	30S ribosomal protein S10	Burkholderia thailandensis (strain ATCC 700388 / DSM 13276 / CIP 106301 / E264)	rpsJ PE	Bacteria	Proteobacteria	Betaproteobacteria	Burkholderiales	Burkholderiaceae	Burkholderia
56	896	A1W2Q6|RS10_ACISJ	98.01	22	2	2		11.783	30S ribosomal protein S10	Acidovorax sp. (strain JS42)	rpsJ PE	Bacteria	Proteobacteria	Betaproteobacteria	Burkholderiales	Comamonadaceae	Acidovorax
56	897	B9MB72|RS10_ACIET	98.01	22	2	2		11.783	30S ribosomal protein S10	Acidovorax ebreus (strain TPSY)	rpsJ PE	Bacteria	Proteobacteria	Betaproteobacteria	Burkholderiales	Comamonadaceae	Acidovorax
56	898	Q7WRC6|RS10_BORBR	98.01	22	2	2		11.807	30S ribosomal protein S10	Bordetella bronchiseptica (strain ATCC BAA-588 / NCTC 13252 / RB50)	rpsJ PE	Bacteria	Proteobacteria	Betaproteobacteria	Burkholderiales	Alcaligenaceae	Bordetella
56	899	Q7VTD4|RS10_BORPE	98.01	22	2	2		11.807	30S ribosomal protein S10	Bordetella pertussis (strain Tohama I / ATCC BAA-589 / NCTC 13251)	rpsJ PE	Bacteria	Proteobacteria	Betaproteobacteria	Burkholderiales	Alcaligenaceae	Bordetella
56	900	Q13TG9|RS10_PARXL	98.01	22	2	2		11.814	30S ribosomal protein S10	Paraburkholderia xenovorans (strain LB400)	rpsJ PE	Bacteria	Proteobacteria	Betaproteobacteria	Burkholderiales	Burkholderiaceae	Paraburkholderia
56	901	A4JAN9|RS10_BURVG	98.01	22	2	2		11.828	30S ribosomal protein S10	Burkholderia vietnamiensis (strain G4 / LMG 22486)	rpsJ PE	Bacteria	Proteobacteria	Betaproteobacteria	Burkholderiales	Burkholderiaceae	Burkholderia
56	902	A9BPR7|RS10_DELAS	98.01	22	2	2		11.783	30S ribosomal protein S10	Delftia acidovorans (strain DSM 14801 / SPH-1)	rpsJ PE	Bacteria	Proteobacteria	Betaproteobacteria	Burkholderiales	Comamonadaceae	Delftia
56	903	Q63Q10|RS10_BURPS	98.01	22	2	2		11.828	30S ribosomal protein S10	Burkholderia pseudomallei (strain K96243)	rpsJ PE	Bacteria	Proteobacteria	Betaproteobacteria	Burkholderiales	Burkholderiaceae	Burkholderia
56	904	B2JIG7|RS10_PARP8	98.01	22	2	2		11.814	30S ribosomal protein S10	Paraburkholderia phymatum (strain DSM 17167 / CIP 108236 / LMG 21445 / STM815)	rpsJ PE	Bacteria	Proteobacteria	Betaproteobacteria	Burkholderiales	Burkholderiaceae	Paraburkholderia
56	905	A9IJ03|RS10_BORPD	98.01	22	2	2		11.793	30S ribosomal protein S10	Bordetella petrii (strain ATCC BAA-461 / DSM 12804 / CCUG 43448)	rpsJ PE	Bacteria	Proteobacteria	Betaproteobacteria	Burkholderiales	Alcaligenaceae	Bordetella
56	906	C5CP56|RS10_VARPS	98.01	22	2	2		11.834	30S ribosomal protein S10	Variovorax paradoxus (strain S110)	rpsJ PE	Bacteria	Proteobacteria	Betaproteobacteria	Burkholderiales	Comamonadaceae	Variovorax
56	907	Q21RV7|RS10_RHOFT	98.01	22	2	2		11.884	30S ribosomal protein S10	Rhodoferax ferrireducens (strain ATCC BAA-621 / DSM 15236 / T118)	rpsJ PE	Bacteria	Proteobacteria	Betaproteobacteria	Burkholderiales	Comamonadaceae	Rhodoferax
56	908	Q12GX2|RS10_POLSJ	98.01	22	2	2		11.834	30S ribosomal protein S10	Polaromonas sp. (strain JS666 / ATCC BAA-500)	rpsJ PE	Bacteria	Proteobacteria	Betaproteobacteria	Burkholderiales	Comamonadaceae	Polaromonas
56	909	A1VIP9|RS10_POLNA	98.01	22	2	2		11.834	30S ribosomal protein S10	Polaromonas naphthalenivorans (strain CJ2)	rpsJ PE	Bacteria	Proteobacteria	Betaproteobacteria	Burkholderiales	Comamonadaceae	Polaromonas
49	238	P52694|G3P_RALSO	93.3	11	3	2	Deamidation (NQ); Oxidation (M)	35.701	Glyceraldehyde-3-phosphate dehydrogenase	Ralstonia solanacearum (strain GMI1000)	gapA PE	Bacteria	Proteobacteria	Betaproteobacteria	Burkholderiales	Burkholderiaceae	Ralstonia
30	234	Q04508|AMOB_NITEU	92.4	6	2	2	Deamidation (NQ)	46.793	Ammonia monooxygenase beta subunit	Nitrosomonas europaea (strain ATCC 19718 / CIP 103999 / KCTC 2705 / NBRC 14298)	amoB1 PE	Bacteria	Proteobacteria	Betaproteobacteria	Nitrosomonadales	Nitrosomonadaceae	Nitrosomonas
53	643	B2SXS5|HFQ_PARPJ	90.74	31	2	2		8.835	RNA-binding protein Hfq	Paraburkholderia phytofirmans (strain DSM 17436 / LMG 22146 / PsJN)	hfq PE	Bacteria	Proteobacteria	Betaproteobacteria	Burkholderiales	Burkholderiaceae	Paraburkholderia
53	644	Q13X33|HFQ_PARXL	90.74	31	2	2		8.835	RNA-binding protein Hfq	Paraburkholderia xenovorans (strain LB400)	hfq PE	Bacteria	Proteobacteria	Betaproteobacteria	Burkholderiales	Burkholderiaceae	Paraburkholderia
53	645	Q7W6Q2|HFQ_BORPA	90.74	31	2	2		8.813	RNA-binding protein Hfq	Bordetella parapertussis (strain 12822 / ATCC BAA-587 / NCTC 13253)	hfq PE	Bacteria	Proteobacteria	Betaproteobacteria	Burkholderiales	Alcaligenaceae	Bordetella
53	646	Q46ZI8|HFQ_CUPPJ	90.74	30	2	2		8.858	RNA-binding protein Hfq	Cupriavidus pinatubonensis (strain JMP 134 / LMG 1197)	hfq PE	Bacteria	Proteobacteria	Betaproteobacteria	Burkholderiales	Burkholderiaceae	Cupriavidus
53	647	A3NA48|HFQ_BURP6	90.74	30	2	2		8.833	RNA-binding protein Hfq	Burkholderia pseudomallei (strain 668)	hfq PE	Bacteria	Proteobacteria	Betaproteobacteria	Burkholderiales	Burkholderiaceae	Burkholderia
53	648	Q2SWD9|HFQ_BURTA	90.74	30	2	2		8.833	RNA-binding protein Hfq	Burkholderia thailandensis (strain ATCC 700388 / DSM 13276 / CIP 106301 / E264)	hfq PE	Bacteria	Proteobacteria	Betaproteobacteria	Burkholderiales	Burkholderiaceae	Burkholderia
53	649	A2S2A7|HFQ_BURM9	90.74	30	2	2		8.833	RNA-binding protein Hfq	Burkholderia mallei (strain NCTC 10229)	hfq PE	Bacteria	Proteobacteria	Betaproteobacteria	Burkholderiales	Burkholderiaceae	Burkholderia
53	650	Q8Y025|HFQ_RALSO	90.74	30	2	2		8.872	RNA-binding protein Hfq	Ralstonia solanacearum (strain GMI1000)	hfq PE	Bacteria	Proteobacteria	Betaproteobacteria	Burkholderiales	Burkholderiaceae	Ralstonia
53	651	Q62JW9|HFQ_BURMA	90.74	30	2	2		8.833	RNA-binding protein Hfq	Burkholderia mallei (strain ATCC 23344)	hfq PE	Bacteria	Proteobacteria	Betaproteobacteria	Burkholderiales	Burkholderiaceae	Burkholderia
53	652	A4JEN5|HFQ_BURVG	90.74	30	2	2		8.849	RNA-binding protein Hfq	Burkholderia vietnamiensis (strain G4 / LMG 22486)	hfq PE	Bacteria	Proteobacteria	Betaproteobacteria	Burkholderiales	Burkholderiaceae	Burkholderia
53	653	Q1BGW9|HFQ_BURCA	90.74	30	2	2		8.849	RNA-binding protein Hfq	Burkholderia cenocepacia (strain AU 1054)	hfq PE	Bacteria	Proteobacteria	Betaproteobacteria	Burkholderiales	Burkholderiaceae	Burkholderia
53	654	B1YR39|HFQ_BURA4	90.74	30	2	2		8.964	RNA-binding protein Hfq	Burkholderia ambifaria (strain MC40-6)	hfq PE	Bacteria	Proteobacteria	Betaproteobacteria	Burkholderiales	Burkholderiaceae	Burkholderia
53	655	A1K3Z4|HFQ_AZOSB	90.74	30	2	2		8.965	RNA-binding protein Hfq	Azoarcus sp. (strain BH72)	hfq PE	Bacteria	Proteobacteria	Betaproteobacteria	Rhodocyclales	Zoogloeaceae	Azoarcus
54	601	Q83RN5|NARH_SHIFL	90.49	6	2	2	Carbamidomethylation	58.08	Respiratory nitrate reductase 1 beta chain	Shigella flexneri	narH PE	Bacteria	Proteobacteria	Gammaproteobacteria	Enterobacterales	Enterobacteriaceae	Shigella
54	602	P11349|NARH_ECOLI	90.49	6	2	2	Carbamidomethylation	58.066	Respiratory nitrate reductase 1 beta chain	Escherichia coli (strain K12)	narH PE	Bacteria	Proteobacteria	Gammaproteobacteria	Enterobacterales	Enterobacteriaceae	Escherichia
62	342	A4WUL5|CH60_RHOS5	89.14	5	2	2		57.937	60 kDa chaperonin	Rhodobacter sphaeroides (strain ATCC 17025 / ATH 2.4.3)	groL PE	Bacteria	Proteobacteria	Alphaproteobacteria	Rhodobacterales	Rhodobacteraceae	Rhodobacter
62	343	Q93MH1|CH60_RHOPL	89.14	5	2	2		57.937	60 kDa chaperonin	Rhodopseudomonas palustris	groL PE	Bacteria	Proteobacteria	Alphaproteobacteria	Rhizobiales	Bradyrhizobiaceae	Rhodopseudomonas
68	730	Q46ZL2|3HAPM_CUPPJ	88.6	3	2	2		52.494	3-hydroxylaminophenol mutase	Cupriavidus pinatubonensis (strain JMP 134 / LMG 1197)	Reut_A2057 PE	Bacteria	Proteobacteria	Betaproteobacteria	Burkholderiales	Burkholderiaceae	Cupriavidus
68	1215	P13499|GLN1B_RHOCA	88.6	3	2	2		48.391	Glutamine synthetase (Fragment)	Rhodobacter capsulatus	glnA PE	Bacteria	Proteobacteria	Alphaproteobacteria	Rhodobacterales	Rhodobacteraceae	Rhodobacter
70	608	Q8Y387|SAHH_RALSO	79.24	5	2	2		51.949	Adenosylhomocysteinase	Ralstonia solanacearum (strain GMI1000)	ahcY PE	Bacteria	Proteobacteria	Betaproteobacteria	Burkholderiales	Burkholderiaceae	Ralstonia
70	640	A1W3P0|SAHH_ACISJ	79.24	5	2	2		51.975	Adenosylhomocysteinase	Acidovorax sp. (strain JS42)	ahcY PE	Bacteria	Proteobacteria	Betaproteobacteria	Burkholderiales	Comamonadaceae	Acidovorax
70	836	A9C184|SAHH_DELAS	79.24	5	2	2		51.762	Adenosylhomocysteinase	Delftia acidovorans (strain DSM 14801 / SPH-1)	ahcY PE	Bacteria	Proteobacteria	Betaproteobacteria	Burkholderiales	Comamonadaceae	Delftia
47	240	Q8XUZ9|RPOC_RALSO	71.04	1	2	2	Carbamidomethylation	155.076	DNA-directed RNA polymerase subunit beta'	Ralstonia solanacearum (strain GMI1000)	rpoC PE	Bacteria	Proteobacteria	Betaproteobacteria	Burkholderiales	Burkholderiaceae	Ralstonia
47	241	B3R7T5|RPOC_CUPTR	71.04	1	2	2	Carbamidomethylation	155.961	DNA-directed RNA polymerase subunit beta'	Cupriavidus taiwanensis (strain DSM 17343 / BCRC 17206 / CCUG 44338 / CIP 107171 / LMG 19424 / R1)	rpoC PE	Bacteria	Proteobacteria	Betaproteobacteria	Burkholderiales	Burkholderiaceae	Cupriavidus
47	242	Q46WD5|RPOC_CUPPJ	71.04	1	2	2	Carbamidomethylation	155.936	DNA-directed RNA polymerase subunit beta'	Cupriavidus pinatubonensis (strain JMP 134 / LMG 1197)	rpoC PE	Bacteria	Proteobacteria	Betaproteobacteria	Burkholderiales	Burkholderiaceae	Cupriavidus
47	243	Q0K607|RPOC_CUPNH	71.04	1	2	2	Carbamidomethylation	156.035	DNA-directed RNA polymerase subunit beta'	Cupriavidus necator (strain ATCC 17699 / DSM 428 / KCTC 22496 / NCIMB 10442 / H16 / Stanier 337)	rpoC PE	Bacteria	Proteobacteria	Betaproteobacteria	Burkholderiales	Burkholderiaceae	Cupriavidus
47	244	A2SLG4|RPOC_METPP	71.04	1	2	2	Carbamidomethylation	155.395	DNA-directed RNA polymerase subunit beta'	Methylibium petroleiphilum (strain ATCC BAA-1232 / LMG 22953 / PM1)	rpoC PE	Bacteria	Proteobacteria	Betaproteobacteria	Burkholderiales	Burkholderiales, not assigned to family	Methylibium
47	245	Q1LI21|RPOC_CUPMC	71.04	1	2	2	Carbamidomethylation	155.726	DNA-directed RNA polymerase subunit beta'	Cupriavidus metallidurans (strain ATCC 43123 / DSM 2839 / NBRC 102507 / CH34)	rpoC PE	Bacteria	Proteobacteria	Betaproteobacteria	Burkholderiales	Burkholderiaceae	Cupriavidus
47	246	Q2SU20|RPOC_BURTA	71.04	1	2	2	Carbamidomethylation	156.126	DNA-directed RNA polymerase subunit beta'	Burkholderia thailandensis (strain ATCC 700388 / DSM 13276 / CIP 106301 / E264)	rpoC PE	Bacteria	Proteobacteria	Betaproteobacteria	Burkholderiales	Burkholderiaceae	Burkholderia
47	247	A9ADI6|RPOC_BURM1	71.04	1	2	2	Carbamidomethylation	156.177	DNA-directed RNA polymerase subunit beta'	Burkholderia multivorans (strain ATCC 17616 / 249)	rpoC PE	Bacteria	Proteobacteria	Betaproteobacteria	Burkholderiales	Burkholderiaceae	Burkholderia
47	248	Q3JMQ4|RPOC_BURP1	71.04	1	2	2	Carbamidomethylation	155.992	DNA-directed RNA polymerase subunit beta'	Burkholderia pseudomallei (strain 1710b)	rpoC PE	Bacteria	Proteobacteria	Betaproteobacteria	Burkholderiales	Burkholderiaceae	Burkholderia
47	249	A3NEI6|RPOC_BURP6	71.04	1	2	2	Carbamidomethylation	155.992	DNA-directed RNA polymerase subunit beta'	Burkholderia pseudomallei (strain 668)	rpoC PE	Bacteria	Proteobacteria	Betaproteobacteria	Burkholderiales	Burkholderiaceae	Burkholderia
47	250	A3P0C4|RPOC_BURP0	71.04	1	2	2	Carbamidomethylation	155.992	DNA-directed RNA polymerase subunit beta'	Burkholderia pseudomallei (strain 1106a)	rpoC PE	Bacteria	Proteobacteria	Betaproteobacteria	Burkholderiales	Burkholderiaceae	Burkholderia
47	251	Q63Q04|RPOC_BURPS	71.04	1	2	2	Carbamidomethylation	155.992	DNA-directed RNA polymerase subunit beta'	Burkholderia pseudomallei (strain K96243)	rpoC PE	Bacteria	Proteobacteria	Betaproteobacteria	Burkholderiales	Burkholderiaceae	Burkholderia
47	252	Q0BJ53|RPOC_BURCM	71.04	1	2	2	Carbamidomethylation	156.248	DNA-directed RNA polymerase subunit beta'	Burkholderia ambifaria (strain ATCC BAA-244 / AMMD)	rpoC PE	Bacteria	Proteobacteria	Betaproteobacteria	Burkholderiales	Burkholderiaceae	Burkholderia
47	253	A4JAN3|RPOC_BURVG	71.04	1	2	2	Carbamidomethylation	156.188	DNA-directed RNA polymerase subunit beta'	Burkholderia vietnamiensis (strain G4 / LMG 22486)	rpoC PE	Bacteria	Proteobacteria	Betaproteobacteria	Burkholderiales	Burkholderiaceae	Burkholderia
47	254	B1JU15|RPOC_BURCC	71.04	1	2	2	Carbamidomethylation	156.129	DNA-directed RNA polymerase subunit beta'	Burkholderia cenocepacia (strain MC0-3)	rpoC PE	Bacteria	Proteobacteria	Betaproteobacteria	Burkholderiales	Burkholderiaceae	Burkholderia
47	255	A0K3L8|RPOC_BURCH	71.04	1	2	2	Carbamidomethylation	156.129	DNA-directed RNA polymerase subunit beta'	Burkholderia cenocepacia (strain HI2424)	rpoC PE	Bacteria	Proteobacteria	Betaproteobacteria	Burkholderiales	Burkholderiaceae	Burkholderia
47	256	B2T758|RPOC_PARPJ	71.04	1	2	2	Carbamidomethylation	156.378	DNA-directed RNA polymerase subunit beta'	Paraburkholderia phytofirmans (strain DSM 17436 / LMG 22146 / PsJN)	rpoC PE	Bacteria	Proteobacteria	Betaproteobacteria	Burkholderiales	Burkholderiaceae	Paraburkholderia
47	257	Q39KH4|RPOC_BURL3	71.04	1	2	2	Carbamidomethylation	156.262	DNA-directed RNA polymerase subunit beta'	Burkholderia lata (strain ATCC 17760 / DSM 23089 / LMG 22485 / NCIMB 9086 / R18194 / 383)	rpoC PE	Bacteria	Proteobacteria	Betaproteobacteria	Burkholderiales	Burkholderiaceae	Burkholderia
47	258	B2JIH3|RPOC_PARP8	71.04	1	2	2	Carbamidomethylation	156.478	DNA-directed RNA polymerase subunit beta'	Paraburkholderia phymatum (strain DSM 17167 / CIP 108236 / LMG 21445 / STM815)	rpoC PE	Bacteria	Proteobacteria	Betaproteobacteria	Burkholderiales	Burkholderiaceae	Paraburkholderia
47	259	Q3SLQ5|RPOC_THIDA	71.04	1	2	2	Carbamidomethylation	153.692	DNA-directed RNA polymerase subunit beta'	Thiobacillus denitrificans (strain ATCC 25259)	rpoC PE	Bacteria	Proteobacteria	Betaproteobacteria	Nitrosomonadales	Thiobacillaceae	Thiobacillus
47	260	Q2YB04|RPOC_NITMU	71.04	1	2	2	Carbamidomethylation	156.213	DNA-directed RNA polymerase subunit beta'	Nitrosospira multiformis (strain ATCC 25196 / NCIMB 11849 / C 71)	rpoC PE	Bacteria	Proteobacteria	Betaproteobacteria	Nitrosomonadales	Nitrosomonadaceae	Nitrosospira
47	266	A4SUV5|RPOC_POLAQ	71.04	1	2	2	Carbamidomethylation	156.199	DNA-directed RNA polymerase subunit beta'	Polynucleobacter asymbioticus (strain DSM 18221 / CIP 109841 / QLW-P1DMWA-1)	rpoC PE	Bacteria	Proteobacteria	Betaproteobacteria	Burkholderiales	Burkholderiaceae	Polynucleobacter
47	267	B1XSP4|RPOC_POLNS	71.04	1	2	2	Carbamidomethylation	156.449	DNA-directed RNA polymerase subunit beta'	Polynucleobacter necessarius subsp. necessarius (strain STIR1)	rpoC PE	Bacteria	Proteobacteria	Betaproteobacteria	Burkholderiales	Burkholderiaceae	Polynucleobacter
47	268	Q7W0R8|RPOC_BORPE	71.04	1	2	2	Carbamidomethylation	156.24	DNA-directed RNA polymerase subunit beta'	Bordetella pertussis (strain Tohama I / ATCC BAA-589 / NCTC 13251)	rpoC PE	Bacteria	Proteobacteria	Betaproteobacteria	Burkholderiales	Alcaligenaceae	Bordetella
47	269	A6T3L2|RPOC_JANMA	71.04	1	2	2	Carbamidomethylation	156.121	DNA-directed RNA polymerase subunit beta'	Janthinobacterium sp. (strain Marseille)	rpoC PE	Bacteria	Proteobacteria	Betaproteobacteria	Burkholderiales	Oxalobacteraceae	Janthinobacterium
47	270	Q3A6Q3|RPOC_PELCD	71.04	1	2	2	Carbamidomethylation	155.016	DNA-directed RNA polymerase subunit beta'	Pelobacter carbinolicus (strain DSM 2380 / NBRC 103641 / GraBd1)	rpoC PE	Bacteria	Proteobacteria	Deltaproteobacteria	Desulfuromonadales	Desulfuromonadaceae	Pelobacter
47	271	B5EFP4|RPOC_GEOBB	71.04	1	2	2	Carbamidomethylation	153.877	DNA-directed RNA polymerase subunit beta'	Geobacter bemidjiensis (strain Bem / ATCC BAA-1014 / DSM 16622)	rpoC PE	Bacteria	Proteobacteria	Deltaproteobacteria	Desulfuromonadales	Geobacteraceae	Geobacter
47	272	C6E4R3|RPOC_GEOSM	71.04	1	2	2	Carbamidomethylation	153.914	DNA-directed RNA polymerase subunit beta'	Geobacter sp. (strain M21)	rpoC PE	Bacteria	Proteobacteria	Deltaproteobacteria	Desulfuromonadales	Geobacteraceae	Geobacter
47	280	Q82T76|RPOC_NITEU	71.04	1	2	2	Carbamidomethylation	155.851	DNA-directed RNA polymerase subunit beta'	Nitrosomonas europaea (strain ATCC 19718 / CIP 103999 / KCTC 2705 / NBRC 14298)	rpoC PE	Bacteria	Proteobacteria	Betaproteobacteria	Nitrosomonadales	Nitrosomonadaceae	Nitrosomonas
47	281	Q123G4|RPOC_POLSJ	71.04	1	2	2	Carbamidomethylation	154.857	DNA-directed RNA polymerase subunit beta'	Polaromonas sp. (strain JS666 / ATCC BAA-500)	rpoC PE	Bacteria	Proteobacteria	Betaproteobacteria	Burkholderiales	Comamonadaceae	Polaromonas
47	290	A1KRG7|RPOC_NEIMF	71.04	1	2	2	Carbamidomethylation	153.861	DNA-directed RNA polymerase subunit beta'	Neisseria meningitidis serogroup C / serotype 2a (strain ATCC 700532 / DSM 15464 / FAM18)	rpoC PE	Bacteria	Proteobacteria	Betaproteobacteria	Neisseriales	Neisseriaceae	Neisseria
47	292	Q57CP9|RPOC_BRUAB	71.04	1	2	2	Carbamidomethylation	155.64	DNA-directed RNA polymerase subunit beta'	Brucella abortus biovar 1 (strain 9-941)	rpoC PE	Bacteria	Proteobacteria	Alphaproteobacteria	Rhizobiales	Brucellaceae	Brucella
47	293	B2S686|RPOC_BRUA1	71.04	1	2	2	Carbamidomethylation	155.64	DNA-directed RNA polymerase subunit beta'	Brucella abortus (strain S19)	rpoC PE	Bacteria	Proteobacteria	Alphaproteobacteria	Rhizobiales	Brucellaceae	Brucella
47	294	C0RJK9|RPOC_BRUMB	71.04	1	2	2	Carbamidomethylation	155.557	DNA-directed RNA polymerase subunit beta'	Brucella melitensis biotype 2 (strain ATCC 23457)	rpoC PE	Bacteria	Proteobacteria	Alphaproteobacteria	Rhizobiales	Brucellaceae	Brucella
47	295	Q1MIE8|RPOC_RHIL3	71.04	1	2	2	Carbamidomethylation	155.491	DNA-directed RNA polymerase subunit beta'	Rhizobium leguminosarum bv. viciae (strain 3841)	rpoC PE	Bacteria	Proteobacteria	Alphaproteobacteria	Hyphomicrobiales	Rhizobiaceae	Rhizobium
47	296	Q2K9M3|RPOC_RHIEC	71.04	1	2	2	Carbamidomethylation	155.289	DNA-directed RNA polymerase subunit beta'	Rhizobium etli (strain CFN 42 / ATCC 51251)	rpoC PE	Bacteria	Proteobacteria	Alphaproteobacteria	Hyphomicrobiales	Rhizobiaceae	Rhizobium
47	297	B3PW60|RPOC_RHIE6	71.04	1	2	2	Carbamidomethylation	155.349	DNA-directed RNA polymerase subunit beta'	Rhizobium etli (strain CIAT 652)	rpoC PE	Bacteria	Proteobacteria	Alphaproteobacteria	Hyphomicrobiales	Rhizobiaceae	Rhizobium
47	298	A6U852|RPOC_SINMW	71.04	1	2	2	Carbamidomethylation	155.334	DNA-directed RNA polymerase subunit beta'	Sinorhizobium medicae (strain WSM419)	rpoC PE	Bacteria	Proteobacteria	Alphaproteobacteria	Rhizobiales	Rhizobiaceae	Sinorhizobium
47	299	Q92QH6|RPOC_RHIME	71.04	1	2	2	Carbamidomethylation	155.347	DNA-directed RNA polymerase subunit beta'	Rhizobium meliloti (strain 1021)	rpoC PE	Bacteria	Proteobacteria	Alphaproteobacteria	Hyphomicrobiales	Rhizobiaceae	Rhizobium
47	300	Q8UE09|RPOC_AGRFC	71.04	1	2	2	Carbamidomethylation	155.515	DNA-directed RNA polymerase subunit beta'	Agrobacterium fabrum (strain C58 / ATCC 33970)	rpoC PE	Bacteria	Proteobacteria	Alphaproteobacteria	Rhizobiales	Rhizobiaceae	Rhizobium
47	301	Q6G3X4|RPOC_BARHE	71.04	1	2	2	Carbamidomethylation	155.586	DNA-directed RNA polymerase subunit beta'	Bartonella henselae (strain ATCC 49882 / DSM 28221 / Houston 1)	rpoC PE	Bacteria	Proteobacteria	Alphaproteobacteria	Rhizobiales	Bartonellaceae	Bartonella
47	302	Q2IXR9|RPOC_RHOP2	71.04	1	2	2	Carbamidomethylation	156.038	DNA-directed RNA polymerase subunit beta'	Rhodopseudomonas palustris (strain HaA2)	rpoC PE	Bacteria	Proteobacteria	Alphaproteobacteria	Rhizobiales	Bradyrhizobiaceae	Rhodopseudomonas
47	303	Q211D9|RPOC_RHOPB	71.04	1	2	2	Carbamidomethylation	156.055	DNA-directed RNA polymerase subunit beta'	Rhodopseudomonas palustris (strain BisB18)	rpoC PE	Bacteria	Proteobacteria	Alphaproteobacteria	Rhizobiales	Bradyrhizobiaceae	Rhodopseudomonas
47	304	B8IS79|RPOC_METNO	71.04	1	2	2	Carbamidomethylation	154.747	DNA-directed RNA polymerase subunit beta'	Methylobacterium nodulans (strain LMG 21967 / CNCM I-2342 / ORS 2060)	rpoC PE	Bacteria	Proteobacteria	Alphaproteobacteria	Rhizobiales	Methylobacteriaceae	Methylobacterium
47	305	B1ZGS1|RPOC_METPB	71.04	1	2	2	Carbamidomethylation	154.748	DNA-directed RNA polymerase subunit beta'	Methylorubrum populi (strain ATCC BAA-705 / NCIMB 13946 / BJ001)	rpoC PE	Bacteria	Proteobacteria	Alphaproteobacteria	Rhizobiales	Methylobacteriaceae	Methylorubrum
47	306	Q07KK8|RPOC_RHOP5	71.04	1	2	2	Carbamidomethylation	156.091	DNA-directed RNA polymerase subunit beta'	Rhodopseudomonas palustris (strain BisA53)	rpoC PE	Bacteria	Proteobacteria	Alphaproteobacteria	Rhizobiales	Bradyrhizobiaceae	Rhodopseudomonas
47	307	A9W8N9|RPOC_METEP	71.04	1	2	2	Carbamidomethylation	154.86	DNA-directed RNA polymerase subunit beta'	Methylorubrum extorquens (strain PA1)	rpoC PE	Bacteria	Proteobacteria	Alphaproteobacteria	Rhizobiales	Methylobacteriaceae	Methylorubrum
47	308	A1USC9|RPOC_BARBK	71.04	1	2	2	Carbamidomethylation	156.008	DNA-directed RNA polymerase subunit beta'	Bartonella bacilliformis (strain ATCC 35685 / NCTC 12138 / KC583)	rpoC PE	Bacteria	Proteobacteria	Alphaproteobacteria	Rhizobiales	Bartonellaceae	Bartonella
47	309	B6JES1|RPOC_OLICO	71.04	1	2	2	Carbamidomethylation	155.616	DNA-directed RNA polymerase subunit beta'	Oligotropha carboxidovorans (strain ATCC 49405 / DSM 1227 / KCTC 32145 / OM5)	rpoC PE	Bacteria	Proteobacteria	Alphaproteobacteria	Rhizobiales	Bradyrhizobiaceae	Oligotropha
47	310	B3QBZ9|RPOC_RHOPT	71.04	1	2	2	Carbamidomethylation	155.883	DNA-directed RNA polymerase subunit beta'	Rhodopseudomonas palustris (strain TIE-1)	rpoC PE	Bacteria	Proteobacteria	Alphaproteobacteria	Rhizobiales	Bradyrhizobiaceae	Rhodopseudomonas
47	311	Q134R9|RPOC_RHOPS	71.04	1	2	2	Carbamidomethylation	156.167	DNA-directed RNA polymerase subunit beta'	Rhodopseudomonas palustris (strain BisB5)	rpoC PE	Bacteria	Proteobacteria	Alphaproteobacteria	Rhizobiales	Bradyrhizobiaceae	Rhodopseudomonas
47	312	Q6N4S0|RPOC_RHOPA	71.04	1	2	2	Carbamidomethylation	156.055	DNA-directed RNA polymerase subunit beta'	Rhodopseudomonas palustris (strain ATCC BAA-98 / CGA009)	rpoC PE	Bacteria	Proteobacteria	Alphaproteobacteria	Rhizobiales	Bradyrhizobiaceae	Rhodopseudomonas
47	313	Q3SSX9|RPOC_NITWN	71.04	1	2	2	Carbamidomethylation	155.811	DNA-directed RNA polymerase subunit beta'	Nitrobacter winogradskyi (strain ATCC 25391 / DSM 10237 / CIP 104748 / NCIMB 11846 / Nb-255)	rpoC PE	Bacteria	Proteobacteria	Alphaproteobacteria	Rhizobiales	Bradyrhizobiaceae	Nitrobacter
47	314	Q1GT24|RPOC_SPHAL	71.04	1	2	2	Carbamidomethylation	158.094	DNA-directed RNA polymerase subunit beta'	Sphingopyxis alaskensis (strain DSM 13593 / LMG 18877 / RB2256)	rpoC PE	Bacteria	Proteobacteria	Alphaproteobacteria	Sphingomonadales	Sphingomonadaceae	Sphingopyxis
47	315	Q5NPK4|RPOC_ZYMMO	71.04	1	2	2	Carbamidomethylation	154.075	DNA-directed RNA polymerase subunit beta'	Zymomonas mobilis subsp. mobilis (strain ATCC 31821 / ZM4 / CP4)	rpoC PE	Bacteria	Proteobacteria	Alphaproteobacteria	Sphingomonadales	Sphingomonadaceae	Zymomonas
47	316	Q2RQV4|RPOC_RHORT	71.04	1	2	2	Carbamidomethylation	155.037	DNA-directed RNA polymerase subunit beta'	Rhodospirillum rubrum (strain ATCC 11170 / ATH 1.1.1 / DSM 467 / LMG 4362 / NCIB 8255 / S1)	rpoC PE	Bacteria	Proteobacteria	Alphaproteobacteria	Rhodospirillales	Rhodospirillaceae	Rhodospirillum
47	317	Q2W2I2|RPOC_MAGSA	71.04	1	2	2	Carbamidomethylation	165.696	DNA-directed RNA polymerase subunit beta'	Magnetospirillum magneticum (strain AMB-1 / ATCC 700264)	rpoC PE	Bacteria	Proteobacteria	Alphaproteobacteria	Rhodospirillales	Rhodospirillaceae	Magnetospirillum
47	318	Q1GK48|RPOC_RUEST	71.04	1	2	2	Carbamidomethylation	156.712	DNA-directed RNA polymerase subunit beta'	Ruegeria sp. (strain TM1040)	rpoC PE	Bacteria	Proteobacteria	Alphaproteobacteria	Rhodobacterales	Rhodobacteraceae	Ruegeria
47	319	A1B017|RPOC_PARDP	71.04	1	2	2	Carbamidomethylation	155.461	DNA-directed RNA polymerase subunit beta'	Paracoccus denitrificans (strain Pd 1222)	rpoC PE	Bacteria	Proteobacteria	Alphaproteobacteria	Rhodobacterales	Rhodobacteraceae	Paracoccus
47	327	B4UDT1|RPOC_ANASK	71.04	1	2	2	Carbamidomethylation	154.658	DNA-directed RNA polymerase subunit beta'	Anaeromyxobacter sp. (strain K)	rpoC PE	Bacteria	Proteobacteria	Deltaproteobacteria	Myxococcales	Cystobacterineae	Anaeromyxobacteraceae
47	328	A1KB33|RPOC_AZOSB	71.04	1	2	2	Carbamidomethylation	155.013	DNA-directed RNA polymerase subunit beta'	Azoarcus sp. (strain BH72)	rpoC PE	Bacteria	Proteobacteria	Betaproteobacteria	Rhodocyclales	Zoogloeaceae	Azoarcus
47	329	A9GRB4|RPOC_SORC5	71.04	1	2	2	Carbamidomethylation	158.827	DNA-directed RNA polymerase subunit beta'	Sorangium cellulosum (strain So ce56)	rpoC PE	Bacteria	Proteobacteria	Deltaproteobacteria	Myxococcales	Polyangiaceae	Sorangium
47	331	Q5WZL8|RPOC_LEGPL	71.04	1	2	2	Carbamidomethylation	155.722	DNA-directed RNA polymerase subunit beta'	Legionella pneumophila (strain Lens)	rpoC PE	Bacteria	Proteobacteria	Gammaproteobacteria	Legionellales	Legionellaceae	Legionella
47	332	A5IHS0|RPOC_LEGPC	71.04	1	2	2	Carbamidomethylation	155.625	DNA-directed RNA polymerase subunit beta'	Legionella pneumophila (strain Corby)	rpoC PE	Bacteria	Proteobacteria	Gammaproteobacteria	Legionellales	Legionellaceae	Legionella
47	333	Q5X865|RPOC_LEGPA	71.04	1	2	2	Carbamidomethylation	155.641	DNA-directed RNA polymerase subunit beta'	Legionella pneumophila (strain Paris)	rpoC PE	Bacteria	Proteobacteria	Gammaproteobacteria	Legionellales	Legionellaceae	Legionella
47	340	Q3J8Q8|RPOC_NITOC	71.04	1	2	2	Carbamidomethylation	155.582	DNA-directed RNA polymerase subunit beta'	Nitrosococcus oceani (strain ATCC 19707 / BCRC 17464 / NCIMB 11848 / C-107)	rpoC PE	Bacteria	Proteobacteria	Gammaproteobacteria	Chromatiales	Chromatiaceae	Nitrosococcus
47	381	C5CC70|RPOC_MICLC	71.04	1	2	2	Carbamidomethylation	142.417	DNA-directed RNA polymerase subunit beta'	Micrococcus luteus (strain ATCC 4698 / DSM 20030 / JCM 1464 / NBRC 3333 / NCIMB 9278 / NCTC 2665 / VKM Ac-2230)	rpoC PE	Bacteria	Actinobacteria	Actinobacteria	Micrococcales	Micrococcaceae	Micrococcus
47	383	A1R8V3|RPOC_PAEAT	71.04	1	2	2	Carbamidomethylation	143.505	DNA-directed RNA polymerase subunit beta'	Paenarthrobacter aurescens (strain TC1)	rpoC PE	Bacteria	Actinobacteria	Actinobacteria	Micrococcales	Micrococcaceae	Paenarthrobacter
47	384	B8HD15|RPOC_PSECP	71.04	1	2	2	Carbamidomethylation	143.389	DNA-directed RNA polymerase subunit beta'	Pseudarthrobacter chlorophenolicus (strain ATCC 700700 / DSM 12829 / CIP 107037 / JCM 12360 / KCTC 9906 / NCIMB 13794 / A6)	rpoC PE	Bacteria	Actinobacteria	Actinobacteria	Micrococcales	Micrococcaceae	Pseudarthrobacter
47	449	Q2S906|RPOC_HAHCH	71.04	1	2	2	Carbamidomethylation	154.517	DNA-directed RNA polymerase subunit beta'	Hahella chejuensis (strain KCTC 2396)	rpoC PE	Bacteria	Proteobacteria	Gammaproteobacteria	Oceanospirillales	Hahellaceae	Hahella
47	450	Q3BWZ0|RPOC_XANC5	71.04	1	2	2	Carbamidomethylation	155.107	DNA-directed RNA polymerase subunit beta'	Xanthomonas campestris pv. vesicatoria (strain 85-10)	rpoC PE	Bacteria	Proteobacteria	Gammaproteobacteria	Xanthomonadales	Xanthomonadaceae	Xanthomonas
47	451	Q2NZX9|RPOC_XANOM	71.04	1	2	2	Carbamidomethylation	155.231	DNA-directed RNA polymerase subunit beta'	Xanthomonas oryzae pv. oryzae (strain MAFF 311018)	rpoC PE	Bacteria	Proteobacteria	Gammaproteobacteria	Xanthomonadales	Xanthomonadaceae	Xanthomonas
47	452	Q4URD3|RPOC_XANC8	71.04	1	2	2	Carbamidomethylation	155.281	DNA-directed RNA polymerase subunit beta'	Xanthomonas campestris pv. campestris (strain 8004)	rpoC PE	Bacteria	Proteobacteria	Gammaproteobacteria	Xanthomonadales	Xanthomonadaceae	Xanthomonas
47	453	Q8KTH8|RPOC_XANOR	71.04	1	2	2	Carbamidomethylation	155.231	DNA-directed RNA polymerase subunit beta'	Xanthomonas oryzae pv. oryzae (strain KACC10331 / KXO85)	rpoC PE	Bacteria	Proteobacteria	Gammaproteobacteria	Xanthomonadales	Xanthomonadaceae	Xanthomonas
47	454	B0U5X6|RPOC_XYLFM	71.04	1	2	2	Carbamidomethylation	156.39	DNA-directed RNA polymerase subunit beta'	Xylella fastidiosa (strain M12)	rpoC PE	Bacteria	Proteobacteria	Gammaproteobacteria	Xanthomonadales	Xanthomonadaceae	Xylella
47	494	Q6AP77|RPOC_DESPS	71.04	1	2	2	Carbamidomethylation	149.797	DNA-directed RNA polymerase subunit beta'	Desulfotalea psychrophila (strain LSv54 / DSM 12343)	rpoC PE	Bacteria	Proteobacteria	Deltaproteobacteria	Desulfobacterales	Desulfobulbaceae	Desulfotalea
47	498	P0A2R4|RPOC_SALTY	71.04	1	2	2	Carbamidomethylation	155.234	DNA-directed RNA polymerase subunit beta'	Salmonella typhimurium (strain LT2 / SGSC1412 / ATCC 700720)	rpoC PE	Bacteria	Proteobacteria	Gammaproteobacteria	Enterobacterales	Enterobacteriaceae	Salmonella
47	499	A6TGP1|RPOC_KLEP7	71.04	1	2	2	Carbamidomethylation	155.262	DNA-directed RNA polymerase subunit beta'	Klebsiella pneumoniae subsp. pneumoniae (strain ATCC 700721 / MGH 78578)	rpoC PE	Bacteria	Proteobacteria	Gammaproteobacteria	Enterobacterales	Enterobacteriaceae	Klebsiella
47	500	A0KQA4|RPOC_AERHH	71.04	1	2	2	Carbamidomethylation	158.23	DNA-directed RNA polymerase subunit beta'	Aeromonas hydrophila subsp. hydrophila (strain ATCC 7966 / DSM 30187 / JCM 1027 / KCTC 2358 / NCIMB 9240)	rpoC PE	Bacteria	Proteobacteria	Gammaproteobacteria	Aeromonadales	Aeromonadaceae	Aeromonas
47	501	Q1LSX6|RPOC_BAUCH	71.04	1	2	2	Carbamidomethylation	156.952	DNA-directed RNA polymerase subunit beta'	Baumannia cicadellinicola subsp. Homalodisca coagulata	rpoC PE	Bacteria	Proteobacteria	Gammaproteobacteria	Gammaproteobacteria, not assigned to order	Gammaproteobacteria, not assigned to family	Baumannia
47	502	A8G8E8|RPOC_SERP5	71.04	1	2	2	Carbamidomethylation	155.223	DNA-directed RNA polymerase subunit beta'	Serratia proteamaculans (strain 568)	rpoC PE	Bacteria	Proteobacteria	Gammaproteobacteria	Enterobacterales	Yersiniaceae	Serratia
47	503	Q3YUZ6|RPOC_SHISS	71.04	1	2	2	Carbamidomethylation	155.16	DNA-directed RNA polymerase subunit beta'	Shigella sonnei (strain Ss046)	rpoC PE	Bacteria	Proteobacteria	Gammaproteobacteria	Enterobacterales	Enterobacteriaceae	Shigella
47	504	A8AKT8|RPOC_CITK8	71.04	1	2	2	Carbamidomethylation	155.211	DNA-directed RNA polymerase subunit beta'	Citrobacter koseri (strain ATCC BAA-895 / CDC 4225-83 / SGSC4696)	rpoC PE	Bacteria	Proteobacteria	Gammaproteobacteria	Enterobacterales	Enterobacteriaceae	Citrobacter
47	505	B2VG97|RPOC_ERWT9	71.04	1	2	2	Carbamidomethylation	155.466	DNA-directed RNA polymerase subunit beta'	Erwinia tasmaniensis (strain DSM 17950 / CIP 109463 / Et1/99)	rpoC PE	Bacteria	Proteobacteria	Gammaproteobacteria	Enterobacterales	Erwiniaceae	Erwinia
47	506	A4W5A8|RPOC_ENT38	71.04	1	2	2	Carbamidomethylation	155.094	DNA-directed RNA polymerase subunit beta'	Enterobacter sp. (strain 638)	rpoC PE	Bacteria	Proteobacteria	Gammaproteobacteria	Enterobacterales	Enterobacteriaceae	Enterobacter
47	507	Q5E239|RPOC_ALIF1	71.04	1	2	2	Carbamidomethylation	155.11	DNA-directed RNA polymerase subunit beta'	Aliivibrio fischeri (strain ATCC 700601 / ES114)	rpoC PE	Bacteria	Proteobacteria	Gammaproteobacteria	Vibrionales	Vibrionaceae	Aliivibrio
47	508	A8ZV52|RPOC_DESOH	71.04	1	2	2	Carbamidomethylation	160.38	DNA-directed RNA polymerase subunit beta'	Desulfococcus oleovorans (strain DSM 6200 / Hxd3)	rpoC PE	Bacteria	Proteobacteria	Deltaproteobacteria	Desulfobacterales	Desulfobacteraceae	Desulfococcus
47	509	Q6FF89|RPOC_ACIAD	71.04	1	2	2	Carbamidomethylation	155.194	DNA-directed RNA polymerase subunit beta'	Acinetobacter baylyi (strain ATCC 33305 / BD413 / ADP1)	rpoC PE	Bacteria	Proteobacteria	Gammaproteobacteria	Pseudomonadales	Moraxellaceae	Acinetobacter
47	514	Q60A05|RPOC_METCA	71.04	1	2	2	Carbamidomethylation	155.233	DNA-directed RNA polymerase subunit beta'	Methylococcus capsulatus (strain ATCC 33009 / NCIMB 11132 / Bath)	rpoC PE	Bacteria	Proteobacteria	Gammaproteobacteria	Methylococcales	Methylococcaceae	Methylococcus
47	515	Q7MGS0|RPOC_VIBVY	71.04	1	2	2	Carbamidomethylation	154.661	DNA-directed RNA polymerase subunit beta'	Vibrio vulnificus (strain YJ016)	rpoC PE	Bacteria	Proteobacteria	Gammaproteobacteria	Vibrionales	Vibrionaceae	Vibrio
47	516	Q9KW13|RPOC_SHEVI	71.04	1	2	2	Carbamidomethylation	155.75	DNA-directed RNA polymerase subunit beta'	Shewanella violacea	rpoC PE	Bacteria	Proteobacteria	Gammaproteobacteria	Alteromonadales	Shewanellaceae	Shewanella
47	518	B8CNC6|RPOC_SHEPW	71.04	1	2	2	Carbamidomethylation	155.071	DNA-directed RNA polymerase subunit beta'	Shewanella piezotolerans (strain WP3 / JCM 13877)	rpoC PE	Bacteria	Proteobacteria	Gammaproteobacteria	Alteromonadales	Shewanellaceae	Shewanella
47	519	B1KMY9|RPOC_SHEWM	71.04	1	2	2	Carbamidomethylation	155.288	DNA-directed RNA polymerase subunit beta'	Shewanella woodyi (strain ATCC 51908 / MS32)	rpoC PE	Bacteria	Proteobacteria	Gammaproteobacteria	Alteromonadales	Shewanellaceae	Shewanella
47	520	B0TM18|RPOC_SHEHH	71.04	1	2	2	Carbamidomethylation	155.254	DNA-directed RNA polymerase subunit beta'	Shewanella halifaxensis (strain HAW-EB4)	rpoC PE	Bacteria	Proteobacteria	Gammaproteobacteria	Alteromonadales	Shewanellaceae	Shewanella
47	522	A9KW96|RPOC_SHEB9	71.04	1	2	2	Carbamidomethylation	155.315	DNA-directed RNA polymerase subunit beta'	Shewanella baltica (strain OS195)	rpoC PE	Bacteria	Proteobacteria	Gammaproteobacteria	Alteromonadales	Shewanellaceae	Shewanella
47	523	B2FQ39|RPOC_STRMK	71.04	1	2	2	Carbamidomethylation	155.285	DNA-directed RNA polymerase subunit beta'	Stenotrophomonas maltophilia (strain K279a)	rpoC PE	Bacteria	Proteobacteria	Gammaproteobacteria	Xanthomonadales	Xanthomonadaceae	Stenotrophomonas
47	524	B3PK31|RPOC_CELJU	71.04	1	2	2	Carbamidomethylation	155.405	DNA-directed RNA polymerase subunit beta'	Cellvibrio japonicus (strain Ueda107)	rpoC PE	Bacteria	Proteobacteria	Gammaproteobacteria	Cellvibrionales	Cellvibrionaceae	Cellvibrio
47	525	Q4K527|RPOC_PSEF5	71.04	1	2	2	Carbamidomethylation	154.542	DNA-directed RNA polymerase subunit beta'	Pseudomonas fluorescens (strain ATCC BAA-477 / NRRL B-23932 / Pf-5)	rpoC PE	Bacteria	Proteobacteria	Gammaproteobacteria	Pseudomonadales	Pseudomonadaceae	Pseudomonas
47	526	Q88QP1|RPOC_PSEPK	71.04	1	2	2	Carbamidomethylation	154.798	DNA-directed RNA polymerase subunit beta'	Pseudomonas putida (strain ATCC 47054 / DSM 6125 / NCIMB 11950 / KT2440)	rpoC PE	Bacteria	Proteobacteria	Gammaproteobacteria	Pseudomonadales	Pseudomonadaceae	Pseudomonas
47	527	Q21M92|RPOC_SACD2	71.04	1	2	2	Carbamidomethylation	155.649	DNA-directed RNA polymerase subunit beta'	Saccharophagus degradans (strain 2-40 / ATCC 43961 / DSM 17024)	rpoC PE	Bacteria	Proteobacteria	Gammaproteobacteria	Cellvibrionales	Cellvibrionaceae	Saccharophagus
47	537	Q1MPW9|RPOC_LAWIP	71.04	1	2	2	Carbamidomethylation	155.136	DNA-directed RNA polymerase subunit beta'	Lawsonia intracellularis (strain PHE/MN1-00)	rpoC PE	Bacteria	Proteobacteria	Deltaproteobacteria	Desulfovibrionales	Desulfovibrionaceae	Lawsonia
69	1389	Q9ABH0|SAHH_CAUVC	58.55	3	2	2		50.761	Adenosylhomocysteinase	Caulobacter vibrioides (strain ATCC 19089 / CB15)	ahcY PE	Bacteria	Proteobacteria	Alphaproteobacteria	Caulobacterales	Caulobacteraceae	Caulobacter
19	35	C1A8L8|CH60_GEMAT	165.35	11	6	1		57.744	60 kDa chaperonin	Gemmatimonas aurantiaca (strain T-27 / DSM 14586 / JCM 11422 / NBRC 100505)	groL PE	Bacteria	Gemmatimonadetes	Gemmatimonadetes	Gemmatimonadales	Gemmatimonadaceae	Gemmatimonas
12	34	A9GBQ2|CH602_SORC5	156.38	10	6	1		57.988	60 kDa chaperonin 2	Sorangium cellulosum (strain So ce56)	groL2 PE	Bacteria	Proteobacteria	Deltaproteobacteria	Myxococcales	Polyangiaceae	Sorangium
12	764	P42375|CH60_PORGI	76.37	3	1	1		58.094	60 kDa chaperonin	Porphyromonas gingivalis (strain ATCC BAA-308 / W83)	groL PE	Bacteria	Bacteroidetes	Bacteroidia	Bacteroidales	Porphyromonadaceae	Porphyromonas
12	765	B2RKS6|CH60_PORG3	76.37	3	1	1		58.08	60 kDa chaperonin	Porphyromonas gingivalis (strain ATCC 33277 / DSM 20709 / CIP 103683 / JCM 12257 / NCTC 11834 / 2561)	groL PE	Bacteria	Bacteroidetes	Bacteroidia	Bacteroidales	Porphyromonadaceae	Porphyromonas
11	36	Q2IFK0|CH602_ANADE	149.7	10	6	1		58.127	60 kDa chaperonin 2	Anaeromyxobacter dehalogenans (strain 2CP-C)	groL2 PE	Bacteria	Proteobacteria	Deltaproteobacteria	Myxococcales	Cystobacterineae	Anaeromyxobacteraceae
14	99	A1SAC0|CH60_SHEAM	146.32	8	6	1	Oxidation (M)	56.936	60 kDa chaperonin	Shewanella amazonensis (strain ATCC BAA-1098 / SB2B)	groL PE	Bacteria	Proteobacteria	Gammaproteobacteria	Alteromonadales	Shewanellaceae	Shewanella
14	692	Q8FX87|CH60_BRUSU	72.04	3	1	1		57.501	60 kDa chaperonin	Brucella suis biovar 1 (strain 1330)	groL PE	Bacteria	Proteobacteria	Alphaproteobacteria	Rhizobiales	Brucellaceae	Brucella
14	697	B2SCZ4|CH60_BRUA1	72.04	3	1	1		57.515	60 kDa chaperonin	Brucella abortus (strain S19)	groL PE	Bacteria	Proteobacteria	Alphaproteobacteria	Rhizobiales	Brucellaceae	Brucella
14	698	C0RKD5|CH60_BRUMB	72.04	3	1	1		57.515	60 kDa chaperonin	Brucella melitensis biotype 2 (strain ATCC 23457)	groL PE	Bacteria	Proteobacteria	Alphaproteobacteria	Rhizobiales	Brucellaceae	Brucella
34	100	Q11Q98|EFTU_CYTH3	132.88	12	4	1	Carbamidomethylation	43.021	Elongation factor Tu	Cytophaga hutchinsonii (strain ATCC 33406 / DSM 1761 / CIP 103989 / NBRC 15051 / NCIMB 9469 / D465)	tuf PE	Bacteria	Bacteroidetes	Cytophagia	Cytophagales	Cytophagaceae	Cytophaga
34	128	A0M3Z6|EFTU_GRAFK	120.89	10	3	1	Carbamidomethylation	43.049	Elongation factor Tu	Gramella forsetii (strain KT0803)	tuf PE	Bacteria	Bacteroidetes	Flavobacteriia	Flavobacteriales	Flavobacteriaceae	Gramella
34	130	B3ETZ7|EFTU_AMOA5	120.89	10	3	1	Carbamidomethylation	43.514	Elongation factor Tu	Amoebophilus asiaticus (strain 5a2)	tuf PE	Bacteria	Bacteroidetes	Cytophagia	Cytophagales	Amoebophilaceae	Candidatus Amoebophilus
34	139	A5FIJ9|EFTU_FLAJ1	120.89	10	3	1	Carbamidomethylation	43.051	Elongation factor Tu	Flavobacterium johnsoniae (strain ATCC 17061 / DSM 2064 / JCM 8514 / NBRC 14942 / NCIMB 11054 / UW101)	tuf PE	Bacteria	Bacteroidetes	Flavobacteriia	Flavobacteriales	Flavobacteriaceae	Flavobacterium
34	140	P42480|EFTU_PAROE	120.14	10	3	1	Carbamidomethylation	43.038	Elongation factor Tu	Parahymenobacter ocellatus	tuf PE	Bacteria	Bacteroidetes	Cytophagia	Cytophagales	Hymenobacteraceae	Parahymenobacter
23	92	A1AST1|CH60_PELPD	131.17	9	6	1	Oxidation (M)	58.845	60 kDa chaperonin	Pelobacter propionicus (strain DSM 2379 / NBRC 103807 / OttBd1)	groL PE	Bacteria	Proteobacteria	Deltaproteobacteria	Desulfuromonadales	Desulfuromonadaceae	Pelobacter
18	111	Q7NQX1|CH602_CHRVO	128.63	9	6	1	Oxidation (M)	57.418	60 kDa chaperonin 2	Chromobacterium violaceum (strain ATCC 12472 / DSM 30191 / JCM 1249 / NBRC 12614 / NCIMB 9131 / NCTC 9757)	groL2 PE	Bacteria	Proteobacteria	Betaproteobacteria	Neisseriales	Chromobacteriaceae	Chromobacterium
18	113	B6J2I0|CH60_COXB2	128.63	9	6	1	Oxidation (M)	58.284	60 kDa chaperonin	Coxiella burnetii (strain CbuG_Q212)	groL PE	Bacteria	Proteobacteria	Gammaproteobacteria	Legionellales	Coxiellaceae	Coxiella
18	151	Q7WNS4|CH60_BORBR	120.06	7	5	1	Oxidation (M)	57.483	60 kDa chaperonin	Bordetella bronchiseptica (strain ATCC BAA-588 / NCTC 13252 / RB50)	groL PE	Bacteria	Proteobacteria	Betaproteobacteria	Burkholderiales	Alcaligenaceae	Bordetella
18	152	P48210|CH60_BORPE	120.06	7	5	1	Oxidation (M)	57.482	60 kDa chaperonin	Bordetella pertussis (strain Tohama I / ATCC BAA-589 / NCTC 13251)	groL PE	Bacteria	Proteobacteria	Betaproteobacteria	Burkholderiales	Alcaligenaceae	Bordetella
18	235	Q3J729|CH60_NITOC	120.2	7	5	1		58.284	60 kDa chaperonin	Nitrosococcus oceani (strain ATCC 19707 / BCRC 17464 / NCIMB 11848 / C-107)	groL PE	Bacteria	Proteobacteria	Gammaproteobacteria	Chromatiales	Chromatiaceae	Nitrosococcus
45	132	Q47JA5|EFTU_DECAR	119.26	10	3	1	Carbamidomethylation	43.161	Elongation factor Tu	Dechloromonas aromatica (strain RCB)	tuf1 PE	Bacteria	Proteobacteria	Betaproteobacteria	Rhodocyclales	Azonexaceae	Dechloromonas
52	850	Q5NYA9|MDH_AROAE	82.49	5	1	1		35.032	Malate dehydrogenase	Aromatoleum aromaticum (strain EbN1)	mdh PE	Bacteria	Proteobacteria	Betaproteobacteria	Rhodocyclales	Rhodocyclaceae	Aromatoleum
56	1653	Q4FUF7|RS10_PSYA2	40.82	8	1	1		11.616	30S ribosomal protein S10	Psychrobacter arcticus (strain DSM 17307 / VKM B-2377 / 273-4)	rpsJ PE	Bacteria	Proteobacteria	Gammaproteobacteria	Pseudomonadales	Moraxellaceae	Psychrobacter
55	215	A1AWK7|CH60_RUTMC	96.2	6	3	1	Oxidation (M)	57.086	60 kDa chaperonin	Ruthia magnifica subsp. Calyptogena magnifica	groL PE	Bacteria	Proteobacteria	Gammaproteobacteria	Gammaproteobacteria, not assigned to family	Candidatus Ruthia	Candidatus Ruthia
55	560	A5CWP6|CH60_VESOH	80.9	4	2	1		57.337	60 kDa chaperonin	Vesicomyosocius okutanii subsp. Calyptogena okutanii (strain HA)	groL PE	Bacteria	Proteobacteria	Gammaproteobacteria	sulfur-oxidizing symbionts	Candidatus Vesicomyosocius	Candidatus Vesicomyosocius
55	579	P81284|CH60_TANFO	80.9	4	2	1		57.972	60 kDa chaperonin	Tannerella forsythia	groL PE	Bacteria	Bacteroidetes	Bacteroidia	Bacteroidales	Tannerellaceae	Tannerella
43	236	A7NIK8|CH601_ROSCS	95.7	7	3	1		58.587	60 kDa chaperonin 1	Roseiflexus castenholzii (strain DSM 13941 / HLO8)	groL1 PE	Bacteria	Chloroflexi	Chloroflexia	Chloroflexales	Roseiflexaceae	Roseiflexus
43	237	A5V0S2|CH602_ROSS1	95.7	7	3	1		58.612	60 kDa chaperonin 2	Roseiflexus sp. (strain RS-1)	groL2 PE	Bacteria	Chloroflexi	Chloroflexia	Chloroflexales	Roseiflexaceae	Roseiflexus
43	538	A9B6A4|CH60_HERA2	81.71	4	2	1		58.38	60 kDa chaperonin	Herpetosiphon aurantiacus (strain ATCC 23779 / DSM 785 / 114-95)	groL PE	Bacteria	Chloroflexi	Chloroflexia	Herpetosiphonales	Herpetosiphonaceae	Herpetosiphon
53	1462	Q7VN44|HFQ_HAEDU	55.55	10	1	1		11.165	RNA-binding protein Hfq	Haemophilus ducreyi (strain 35000HP / ATCC 700724)	hfq PE	Bacteria	Proteobacteria	Gammaproteobacteria	Pasteurellales	Pasteurellaceae	Haemophilus
53	1505	A1SZL0|HFQ_PSYIN	55.55	13	1	1		8.513	RNA-binding protein Hfq	Psychromonas ingrahamii (strain 37)	hfq PE	Bacteria	Proteobacteria	Gammaproteobacteria	Alteromonadales	Psychromonadaceae	Psychromonas
53	1506	Q9EYZ5|HFQ_PHOPR	55.55	12	1	1		9.649	RNA-binding protein Hfq	Photobacterium profundum (strain SS9)	hfq PE	Bacteria	Proteobacteria	Gammaproteobacteria	Vibrionales	Vibrionaceae	Photobacterium
53	1507	C3LR79|HFQ_VIBCM	55.55	11	1	1		9.769	RNA-binding protein Hfq	Vibrio cholerae serotype O1 (strain M66-2)	hfq PE	Bacteria	Proteobacteria	Gammaproteobacteria	Vibrionales	Vibrionaceae	Vibrio
53	1508	A6WSV2|HFQ_SHEB8	55.55	11	1	1		9.843	RNA-binding protein Hfq	Shewanella baltica (strain OS185)	hfq PE	Bacteria	Proteobacteria	Gammaproteobacteria	Alteromonadales	Shewanellaceae	Shewanella
53	1509	A4YAK9|HFQ_SHEPC	55.55	11	1	1		9.897	RNA-binding protein Hfq	Shewanella putrefaciens (strain CN-32 / ATCC BAA-453)	hfq PE	Bacteria	Proteobacteria	Gammaproteobacteria	Alteromonadales	Shewanellaceae	Shewanella
53	1510	Q4QND2|HFQ_HAEI8	55.55	11	1	1		10.28	RNA-binding protein Hfq	Haemophilus influenzae (strain 86-028NP)	hfq PE	Bacteria	Proteobacteria	Gammaproteobacteria	Pasteurellales	Pasteurellaceae	Haemophilus
53	1511	P44437|HFQ_HAEIN	55.55	11	1	1		10.25	RNA-binding protein Hfq	Haemophilus influenzae (strain ATCC 51907 / DSM 11121 / KW20 / Rd)	hfq PE	Bacteria	Proteobacteria	Gammaproteobacteria	Pasteurellales	Pasteurellaceae	Haemophilus
53	1512	Q5GYM1|HFQ_XANOR	55.55	11	1	1		10.146	RNA-binding protein Hfq	Xanthomonas oryzae pv. oryzae (strain KACC10331 / KXO85)	hfq PE	Bacteria	Proteobacteria	Gammaproteobacteria	Xanthomonadales	Xanthomonadaceae	Xanthomonas
53	1513	Q8P9X7|HFQ_XANCP	55.55	11	1	1		10.203	RNA-binding protein Hfq	Xanthomonas campestris pv. campestris (strain ATCC 33913 / DSM 3586 / NCPPB 528 / LMG 568 / P 25)	hfq PE	Bacteria	Proteobacteria	Gammaproteobacteria	Xanthomonadales	Xanthomonadaceae	Xanthomonas
53	1514	Q87F71|HFQ_XYLFT	55.55	11	1	1		10.128	RNA-binding protein Hfq	Xylella fastidiosa (strain Temecula1 / ATCC 700964)	hfq PE	Bacteria	Proteobacteria	Gammaproteobacteria	Xanthomonadales	Xanthomonadaceae	Xylella
53	1515	B0RTY9|HFQ_XANCB	55.55	11	1	1		10.203	RNA-binding protein Hfq	Xanthomonas campestris pv. campestris (strain B100)	hfq PE	Bacteria	Proteobacteria	Gammaproteobacteria	Xanthomonadales	Xanthomonadaceae	Xanthomonas
53	1516	A8FRD5|HFQ_SHESH	55.55	11	1	1		10.226	RNA-binding protein Hfq	Shewanella sediminis (strain HAW-EB3)	hfq PE	Bacteria	Proteobacteria	Gammaproteobacteria	Alteromonadales	Shewanellaceae	Shewanella
53	1517	Q0VME7|HFQ_ALCBS	55.55	11	1	1		9.951	RNA-binding protein Hfq	Alcanivorax borkumensis (strain ATCC 700651 / DSM 11573 / NCIMB 13689 / SK2)	hfq PE	Bacteria	Proteobacteria	Gammaproteobacteria	Oceanospirillales	Alcanivoracaceae	Alcanivorax
53	1518	Q65SD5|HFQ_MANSM	55.55	10	1	1		10.762	RNA-binding protein Hfq	Mannheimia succiniciproducens (strain MBEL55E)	hfq PE	Bacteria	Proteobacteria	Gammaproteobacteria	Pasteurellales	Pasteurellaceae	Mannheimia
53	1519	Q9CMC6|HFQ_PASMU	55.55	10	1	1		10.956	RNA-binding protein Hfq	Pasteurella multocida (strain Pm70)	hfq PE	Bacteria	Proteobacteria	Gammaproteobacteria	Pasteurellales	Pasteurellaceae	Pasteurella
53	1520	A6VN08|HFQ_ACTSZ	55.55	10	1	1		11.04	RNA-binding protein Hfq	Actinobacillus succinogenes (strain ATCC 55618 / DSM 22257 / 130Z)	hfq PE	Bacteria	Proteobacteria	Gammaproteobacteria	Pasteurellales	Pasteurellaceae	Actinobacillus
54	1149	P19318|NARY_ECOLI	50.26	3	1	1	Carbamidomethylation	58.558	Respiratory nitrate reductase 2 beta chain	Escherichia coli (strain K12)	narY PE	Bacteria	Proteobacteria	Gammaproteobacteria	Enterobacterales	Enterobacteriaceae	Escherichia
51	482	Q2N8Z2|ATPB_ERYLH	89.88	6	2	1		51.534	ATP synthase subunit beta	Erythrobacter litoralis (strain HTCC2594)	atpD PE	Bacteria	Proteobacteria	Alphaproteobacteria	Sphingomonadales	Erythrobacteraceae	Erythrobacter/Porphyrobacter group
51	486	A0Q2Z4|ATPB_CLONN	89.88	6	2	1		50.998	ATP synthase subunit beta	Clostridium novyi (strain NT)	atpD PE	Bacteria	Firmicutes	Clostridia	Clostridiales	Clostridiaceae	Clostridium
51	487	P05440|ATPB_RHOBL	89.88	6	2	1		50.803	ATP synthase subunit beta	Rhodobacter blasticus	atpD PE	Bacteria	Proteobacteria	Alphaproteobacteria	Rhodobacterales	Rhodobacteraceae	Rhodobacter
51	488	A5V3X5|ATPB_SPHWW	89.88	6	2	1		51.479	ATP synthase subunit beta	Sphingomonas wittichii (strain RW1 / DSM 6014 / JCM 10273)	atpD PE	Bacteria	Proteobacteria	Alphaproteobacteria	Sphingomonadales	Sphingomonadaceae	Sphingomonas
51	512	Q6F202|ATPB_MESFL	89.88	6	2	1		52.154	ATP synthase subunit beta	Mesoplasma florum (strain ATCC 33453 / NBRC 100688 / NCTC 11704 / L1)	atpD PE	Bacteria	Tenericutes	Mollicutes	Entomoplasmatales	Entomoplasmataceae	Mesoplasma
51	513	Q2G5N5|ATPB_NOVAD	89.88	6	2	1		51.139	ATP synthase subunit beta	Novosphingobium aromaticivorans (strain ATCC 700278 / DSM 12444 / CIP 105152 / NBRC 16084 / F199)	atpD PE	Bacteria	Proteobacteria	Alphaproteobacteria	Sphingomonadales	Sphingomonadaceae	Novosphingobium
51	530	Q98EV8|ATPB_RHILO	89.88	6	2	1		50.776	ATP synthase subunit beta	Mesorhizobium japonicum (strain LMG 29417 / CECT 9101 / MAFF 303099)	atpD PE	Bacteria	Proteobacteria	Alphaproteobacteria	Rhizobiales	Phyllobacteriaceae	Mesorhizobium
51	531	C1FQP5|ATPB_CLOBJ	89.88	6	2	1		50.788	ATP synthase subunit beta	Clostridium botulinum (strain Kyoto / Type A2)	atpD PE	Bacteria	Firmicutes	Clostridia	Clostridiales	Clostridiaceae	Clostridium
51	532	C3KYJ3|ATPB_CLOB6	89.88	6	2	1		50.787	ATP synthase subunit beta	Clostridium botulinum (strain 657 / Type Ba4)	atpD PE	Bacteria	Firmicutes	Clostridia	Clostridiales	Clostridiaceae	Clostridium
51	533	B1IE34|ATPB_CLOBK	89.88	6	2	1		50.759	ATP synthase subunit beta	Clostridium botulinum (strain Okra / Type B1)	atpD PE	Bacteria	Firmicutes	Clostridia	Clostridiales	Clostridiaceae	Clostridium
51	534	B1KSS8|ATPB_CLOBM	89.88	6	2	1		50.777	ATP synthase subunit beta	Clostridium botulinum (strain Loch Maree / Type A3)	atpD PE	Bacteria	Firmicutes	Clostridia	Clostridiales	Clostridiaceae	Clostridium
51	535	A5HY52|ATPB_CLOBH	89.88	6	2	1		50.787	ATP synthase subunit beta	Clostridium botulinum (strain Hall / ATCC 3502 / NCTC 13319 / Type A)	atpD PE	Bacteria	Firmicutes	Clostridia	Clostridiales	Clostridiaceae	Clostridium
51	536	A0M791|ATPB_GRAFK	89.88	5	2	1		54.493	ATP synthase subunit beta	Gramella forsetii (strain KT0803)	atpD PE	Bacteria	Bacteroidetes	Flavobacteriia	Flavobacteriales	Flavobacteriaceae	Gramella
51	563	P13357|ATPB_CELLY	89.88	5	2	1		54.075	ATP synthase subunit beta	Cellulophaga lytica	atpD PE	Bacteria	Bacteroidetes	Flavobacteriia	Flavobacteriales	Flavobacteriaceae	Cellulophaga
51	564	A5FLS1|ATPB_FLAJ1	89.88	5	2	1		54.269	ATP synthase subunit beta	Flavobacterium johnsoniae (strain ATCC 17061 / DSM 2064 / JCM 8514 / NBRC 14942 / NCIMB 11054 / UW101)	atpD PE	Bacteria	Bacteroidetes	Flavobacteriia	Flavobacteriales	Flavobacteriaceae	Flavobacterium
51	818	Q04ZU5|ATPB_LEPBL	54.58	3	1	1		50.589	ATP synthase subunit beta	Leptospira borgpetersenii serovar Hardjo-bovis (strain L550)	atpD PE	Bacteria	Spirochaetes	Spirochaetia	Leptospirales	Leptospiraceae	Leptospira
51	854	A2C4I4|ATPB_PROM1	54.58	3	1	1		52.209	ATP synthase subunit beta	Prochlorococcus marinus (strain NATL1A)	atpD PE	Bacteria	Cyanobacteria	Cyanophyceae	Synechococcales	Synechococcaceae	Prochlorococcus
51	920	A5FZ54|ATPB_ACICJ	54.58	3	1	1		51.197	ATP synthase subunit beta	Acidiphilium cryptum (strain JF-5)	atpD PE	Bacteria	Proteobacteria	Alphaproteobacteria	Rhodospirillales	Acetobacteraceae	Acidiphilium
51	927	Q0I7U1|ATPB_SYNS3	54.58	3	1	1		51.94	ATP synthase subunit beta	Synechococcus sp. (strain CC9311)	atpD PE	Bacteria	Cyanobacteria	Cyanophyceae	Synechococcales	Synechococcaceae	Synechococcus
51	934	Q31KS4|ATPB_SYNE7	54.58	3	1	1		52.213	ATP synthase subunit beta	Synechococcus elongatus (strain PCC 7942 / FACHB-805)	atpD PE	Bacteria	Cyanobacteria	Cyanophyceae	Synechococcales	Synechococcaceae	Synechococcus
51	949	A2C6Z4|ATPB_PROM3	54.58	3	1	1		52.076	ATP synthase subunit beta	Prochlorococcus marinus (strain MIT 9303)	atpD PE	Bacteria	Cyanobacteria	Cyanophyceae	Synechococcales	Synechococcaceae	Prochlorococcus
51	950	Q7V5U2|ATPB_PROMM	54.58	3	1	1		52.136	ATP synthase subunit beta	Prochlorococcus marinus (strain MIT 9313)	atpD PE	Bacteria	Cyanobacteria	Cyanophyceae	Synechococcales	Synechococcaceae	Prochlorococcus
51	954	Q318V4|ATPB_PROM9	54.58	3	1	1		52.199	ATP synthase subunit beta	Prochlorococcus marinus (strain MIT 9312)	atpD PE	Bacteria	Cyanobacteria	Cyanophyceae	Synechococcales	Synechococcaceae	Prochlorococcus
51	955	A8G6T8|ATPB_PROM2	54.58	3	1	1		52.157	ATP synthase subunit beta	Prochlorococcus marinus (strain MIT 9215)	atpD PE	Bacteria	Cyanobacteria	Cyanophyceae	Synechococcales	Synechococcaceae	Prochlorococcus
51	956	A3PES6|ATPB_PROM0	54.58	3	1	1		52.171	ATP synthase subunit beta	Prochlorococcus marinus (strain MIT 9301)	atpD PE	Bacteria	Cyanobacteria	Cyanophyceae	Synechococcales	Synechococcaceae	Prochlorococcus
51	957	A2BT12|ATPB_PROMS	54.58	3	1	1		52.183	ATP synthase subunit beta	Prochlorococcus marinus (strain AS9601)	atpD PE	Bacteria	Cyanobacteria	Cyanophyceae	Synechococcales	Synechococcaceae	Prochlorococcus
51	958	Q3AZK5|ATPB_SYNS9	54.58	3	1	1		52.106	ATP synthase subunit beta	Synechococcus sp. (strain CC9902)	atpD PE	Bacteria	Cyanobacteria	Cyanophyceae	Synechococcales	Synechococcaceae	Synechococcus
51	959	A9BCC6|ATPB_PROM4	54.58	3	1	1		52.275	ATP synthase subunit beta	Prochlorococcus marinus (strain MIT 9211)	atpD PE	Bacteria	Cyanobacteria	Cyanophyceae	Synechococcales	Synechococcaceae	Prochlorococcus
51	1005	A6LQH6|ATPB_CLOB8	54.58	3	1	1		50.233	ATP synthase subunit beta	Clostridium beijerinckii (strain ATCC 51743 / NCIMB 8052)	atpD PE	Bacteria	Firmicutes	Clostridia	Clostridiales	Clostridiaceae	Clostridium
51	1073	A8Z6C7|ATPB_SULMW	54.58	3	1	1		54.69	ATP synthase subunit beta	Sulcia muelleri (strain GWSS)	atpD PE	Bacteria	Bacteroidetes	Bacteroidetes, not assigned to class	Bacteroidetes, not assigned to order	Bacteroidetes, not assigned to family	Candidatus Sulcia
51	1079	A9H9A8|ATPB_GLUDA	54.58	3	1	1		52.874	ATP synthase subunit beta	Gluconacetobacter diazotrophicus (strain ATCC 49037 / DSM 5601 / CCUG 37298 / CIP 103539 / LMG 7603 / PAl5)	atpD PE	Bacteria	Proteobacteria	Alphaproteobacteria	Rhodospirillales	Acetobacteraceae	Gluconacetobacter
62	699	Q162U5|CH602_ROSDO	69.86	3	1	1		57.831	60 kDa chaperonin 2	Roseobacter denitrificans (strain ATCC 33942 / OCh 114)	groL2 PE	Bacteria	Proteobacteria	Alphaproteobacteria	Rhodobacterales	Rhodobacteraceae	Roseobacter
62	709	P95678|CH60_RHOCA	69.86	3	1	1		57.626	60 kDa chaperonin	Rhodobacter capsulatus	groL PE	Bacteria	Proteobacteria	Alphaproteobacteria	Rhodobacterales	Rhodobacteraceae	Rhodobacter
62	719	Q16C40|CH601_ROSDO	69.86	3	1	1		57.141	60 kDa chaperonin 1	Roseobacter denitrificans (strain ATCC 33942 / OCh 114)	groL1 PE	Bacteria	Proteobacteria	Alphaproteobacteria	Rhodobacterales	Rhodobacteraceae	Roseobacter
62	859	P20110|CH601_RHOSH	38.56	3	1	1		57.95	60 kDa chaperonin 1	Rhodobacter sphaeroides	groL1 PE	Bacteria	Proteobacteria	Alphaproteobacteria	Rhodobacterales	Rhodobacteraceae	Rhodobacter
67	561	Q223D6|ATPB1_RHOFT	84.93	5	2	1		51.244	ATP synthase subunit beta 1	Rhodoferax ferrireducens (strain ATCC BAA-621 / DSM 15236 / T118)	atpD1 PE	Bacteria	Proteobacteria	Betaproteobacteria	Burkholderiales	Comamonadaceae	Rhodoferax
67	562	A1TJ41|ATPB_ACIAC	84.93	5	2	1		51.378	ATP synthase subunit beta	Acidovorax citrulli (strain AAC00-1)	atpD PE	Bacteria	Proteobacteria	Betaproteobacteria	Burkholderiales	Comamonadaceae	Acidovorax
67	565	A2SC70|ATPB_METPP	84.93	6	2	1		50.965	ATP synthase subunit beta	Methylibium petroleiphilum (strain ATCC BAA-1232 / LMG 22953 / PM1)	atpD PE	Bacteria	Proteobacteria	Betaproteobacteria	Burkholderiales	Burkholderiales, not assigned to family	Methylibium
67	566	A1WF58|ATPB_VEREI	84.93	6	2	1		50.862	ATP synthase subunit beta	Verminephrobacter eiseniae (strain EF01-2)	atpD PE	Bacteria	Proteobacteria	Betaproteobacteria	Burkholderiales	Comamonadaceae	Verminephrobacter
67	1250	A1W2T7|ATPB_ACISJ	43.92	3	1	1		50.618	ATP synthase subunit beta	Acidovorax sp. (strain JS42)	atpD PE	Bacteria	Proteobacteria	Betaproteobacteria	Burkholderiales	Comamonadaceae	Acidovorax
67	1251	B9MBA3|ATPB_ACIET	43.92	3	1	1		50.59	ATP synthase subunit beta	Acidovorax ebreus (strain TPSY)	atpD PE	Bacteria	Proteobacteria	Betaproteobacteria	Burkholderiales	Comamonadaceae	Acidovorax
67	1255	Q9JW70|ATPB_NEIMA	43.92	3	1	1		50.395	ATP synthase subunit beta	Neisseria meningitidis serogroup A / serotype 4A (strain DSM 15465 / Z2491)	atpD PE	Bacteria	Proteobacteria	Betaproteobacteria	Neisseriales	Neisseriaceae	Neisseria
67	1256	A1KW11|ATPB_NEIMF	43.92	3	1	1		50.422	ATP synthase subunit beta	Neisseria meningitidis serogroup C / serotype 2a (strain ATCC 700532 / DSM 15464 / FAM18)	atpD PE	Bacteria	Proteobacteria	Betaproteobacteria	Neisseriales	Neisseriaceae	Neisseria
67	1310	B0VNK4|ATPB_ACIBS	43.92	3	1	1		50.274	ATP synthase subunit beta	Acinetobacter baumannii (strain SDF)	atpD PE	Bacteria	Proteobacteria	Gammaproteobacteria	Pseudomonadales	Moraxellaceae	Acinetobacter
67	1330	Q6FFK0|ATPB_ACIAD	43.92	3	1	1		50.311	ATP synthase subunit beta	Acinetobacter baylyi (strain ATCC 33305 / BD413 / ADP1)	atpD PE	Bacteria	Proteobacteria	Gammaproteobacteria	Pseudomonadales	Moraxellaceae	Acinetobacter
67	1558	Q9PE85|ATPB_XYLFA	43.92	3	1	1		50.722	ATP synthase subunit beta	Xylella fastidiosa (strain 9a5c)	atpD PE	Bacteria	Proteobacteria	Gammaproteobacteria	Xanthomonadales	Xanthomonadaceae	Xylella
66	557	Q46VY0|ATPB_CUPPJ	84.67	6	2	1		50.987	ATP synthase subunit beta	Cupriavidus pinatubonensis (strain JMP 134 / LMG 1197)	atpD PE	Bacteria	Proteobacteria	Betaproteobacteria	Burkholderiales	Burkholderiaceae	Cupriavidus
66	558	Q1LHL0|ATPB_CUPMC	84.67	6	2	1		50.977	ATP synthase subunit beta	Cupriavidus metallidurans (strain ATCC 43123 / DSM 2839 / NBRC 102507 / CH34)	atpD PE	Bacteria	Proteobacteria	Betaproteobacteria	Burkholderiales	Burkholderiaceae	Cupriavidus
66	569	Q8XU76|ATPB_RALSO	84.67	6	2	1		50.783	ATP synthase subunit beta	Ralstonia solanacearum (strain GMI1000)	atpD PE	Bacteria	Proteobacteria	Betaproteobacteria	Burkholderiales	Burkholderiaceae	Ralstonia
66	570	B3R7L5|ATPB_CUPTR	84.67	6	2	1		50.833	ATP synthase subunit beta	Cupriavidus taiwanensis (strain DSM 17343 / BCRC 17206 / CCUG 44338 / CIP 107171 / LMG 19424 / R1)	atpD PE	Bacteria	Proteobacteria	Betaproteobacteria	Burkholderiales	Burkholderiaceae	Cupriavidus
66	571	Q0K5M7|ATPB_CUPNH	84.67	6	2	1		50.888	ATP synthase subunit beta	Cupriavidus necator (strain ATCC 17699 / DSM 428 / KCTC 22496 / NCIMB 10442 / H16 / Stanier 337)	atpD PE	Bacteria	Proteobacteria	Betaproteobacteria	Burkholderiales	Burkholderiaceae	Cupriavidus
66	583	Q7VU44|ATPB_BORPE	84.67	6	2	1		50.531	ATP synthase subunit beta	Bordetella pertussis (strain Tohama I / ATCC BAA-589 / NCTC 13251)	atpD PE	Bacteria	Proteobacteria	Betaproteobacteria	Burkholderiales	Alcaligenaceae	Bordetella
66	584	Q7W3B0|ATPB_BORPA	84.67	6	2	1		50.505	ATP synthase subunit beta	Bordetella parapertussis (strain 12822 / ATCC BAA-587 / NCTC 13253)	atpD PE	Bacteria	Proteobacteria	Betaproteobacteria	Burkholderiales	Alcaligenaceae	Bordetella
66	585	Q2KU36|ATPB_BORA1	84.67	6	2	1		50.672	ATP synthase subunit beta	Bordetella avium (strain 197N)	atpD PE	Bacteria	Proteobacteria	Betaproteobacteria	Burkholderiales	Alcaligenaceae	Bordetella
66	586	Q7WEM9|ATPB_BORBR	84.67	6	2	1		50.505	ATP synthase subunit beta	Bordetella bronchiseptica (strain ATCC BAA-588 / NCTC 13252 / RB50)	atpD PE	Bacteria	Proteobacteria	Betaproteobacteria	Burkholderiales	Alcaligenaceae	Bordetella
66	587	A9HY42|ATPB_BORPD	84.67	6	2	1		50.605	ATP synthase subunit beta	Bordetella petrii (strain ATCC BAA-461 / DSM 12804 / CCUG 43448)	atpD PE	Bacteria	Proteobacteria	Betaproteobacteria	Burkholderiales	Alcaligenaceae	Bordetella
66	588	A1K1S2|ATPB_AZOSB	84.67	6	2	1		50.613	ATP synthase subunit beta	Azoarcus sp. (strain BH72)	atpD PE	Bacteria	Proteobacteria	Betaproteobacteria	Rhodocyclales	Zoogloeaceae	Azoarcus
66	1267	Q5P4E2|ATPB_AROAE	43.41	3	1	1		50.654	ATP synthase subunit beta	Aromatoleum aromaticum (strain EbN1)	atpD PE	Bacteria	Proteobacteria	Betaproteobacteria	Rhodocyclales	Rhodocyclaceae	Aromatoleum
50	590	B6JD09|ATPB_OLICO	82.01	5	2	1		50.705	ATP synthase subunit beta	Oligotropha carboxidovorans (strain ATCC 49405 / DSM 1227 / KCTC 32145 / OM5)	atpD PE	Bacteria	Proteobacteria	Alphaproteobacteria	Rhizobiales	Bradyrhizobiaceae	Oligotropha
50	599	Q92LK8|ATPB_RHIME	82.01	5	2	1		53.283	ATP synthase subunit beta	Rhizobium meliloti (strain 1021)	atpD PE	Bacteria	Proteobacteria	Alphaproteobacteria	Hyphomicrobiales	Rhizobiaceae	Rhizobium
50	618	Q2K3H0|ATPB_RHIEC	82.01	5	2	1		50.537	ATP synthase subunit beta	Rhizobium etli (strain CFN 42 / ATCC 51251)	atpD PE	Bacteria	Proteobacteria	Alphaproteobacteria	Hyphomicrobiales	Rhizobiaceae	Rhizobium
50	619	C3M9S1|ATPB_SINFN	82.01	5	2	1		53.441	ATP synthase subunit beta	Sinorhizobium fredii (strain NBRC 101917 / NGR234)	atpD PE	Bacteria	Proteobacteria	Alphaproteobacteria	Rhizobiales	Rhizobiaceae	Sinorhizobium
50	620	A6UDM1|ATPB_SINMW	82.01	5	2	1		53.684	ATP synthase subunit beta	Sinorhizobium medicae (strain WSM419)	atpD PE	Bacteria	Proteobacteria	Alphaproteobacteria	Rhizobiales	Rhizobiaceae	Sinorhizobium
50	621	A9WWS2|ATPB_BRUSI	82.01	5	2	1		54.791	ATP synthase subunit beta	Brucella suis (strain ATCC 23445 / NCTC 10510)	atpD PE	Bacteria	Proteobacteria	Alphaproteobacteria	Rhizobiales	Brucellaceae	Brucella
50	622	A5VSE1|ATPB_BRUO2	82.01	5	2	1		54.791	ATP synthase subunit beta	Brucella ovis (strain ATCC 25840 / 63/290 / NCTC 10512)	atpD PE	Bacteria	Proteobacteria	Alphaproteobacteria	Rhizobiales	Brucellaceae	Brucella
50	623	Q8FYR5|ATPB_BRUSU	82.01	5	2	1		54.791	ATP synthase subunit beta	Brucella suis biovar 1 (strain 1330)	atpD PE	Bacteria	Proteobacteria	Alphaproteobacteria	Rhizobiales	Brucellaceae	Brucella
50	624	Q89X74|ATPB_BRADU	82.01	5	2	1		50.962	ATP synthase subunit beta	Bradyrhizobium diazoefficiens (strain JCM 10833 / BCRC 13528 / IAM 13628 / NBRC 14792 / USDA 110)	atpD PE	Bacteria	Proteobacteria	Alphaproteobacteria	Rhizobiales	Bradyrhizobiaceae	Bradyrhizobium
50	627	Q21CY7|ATPB_RHOPB	82.01	5	2	1		50.816	ATP synthase subunit beta	Rhodopseudomonas palustris (strain BisB18)	atpD PE	Bacteria	Proteobacteria	Alphaproteobacteria	Rhizobiales	Bradyrhizobiaceae	Rhodopseudomonas
50	629	Q4FP38|ATPB_PELUB	82.01	5	2	1		50.728	ATP synthase subunit beta	Pelagibacter ubique (strain HTCC1062)	atpD PE	Bacteria	Proteobacteria	Alphaproteobacteria	Pelagibacterales	Pelagibacteraceae	Candidatus Pelagibacter
50	631	A5E950|ATPB1_BRASB	82.01	5	2	1		51.259	ATP synthase subunit beta 1	Bradyrhizobium sp. (strain BTAi1 / ATCC BAA-1182)	atpD1 PE	Bacteria	Proteobacteria	Alphaproteobacteria	Rhizobiales	Bradyrhizobiaceae	Bradyrhizobium
50	632	A4YKE0|ATPB_BRASO	82.01	5	2	1		51.228	ATP synthase subunit beta	Bradyrhizobium sp. (strain ORS 278)	atpD PE	Bacteria	Proteobacteria	Alphaproteobacteria	Rhizobiales	Bradyrhizobiaceae	Bradyrhizobium
50	642	O50290|ATPB_RICPR	82.01	5	2	1		51.27	ATP synthase subunit beta	Rickettsia prowazekii (strain Madrid E)	atpD PE	Bacteria	Proteobacteria	Alphaproteobacteria	Rickettsiales	Rickettsiaceae	Rickettsia
50	661	Q1QQS8|ATPB_NITHX	82.01	5	2	1		50.937	ATP synthase subunit beta	Nitrobacter hamburgensis (strain DSM 10229 / NCIMB 13809 / X14)	atpD PE	Bacteria	Proteobacteria	Alphaproteobacteria	Rhizobiales	Bradyrhizobiaceae	Nitrobacter
50	662	Q07UZ5|ATPB_RHOP5	82.01	5	2	1		50.842	ATP synthase subunit beta	Rhodopseudomonas palustris (strain BisA53)	atpD PE	Bacteria	Proteobacteria	Alphaproteobacteria	Rhizobiales	Bradyrhizobiaceae	Rhodopseudomonas
50	663	Q13DP2|ATPB_RHOPS	82.01	5	2	1		50.8	ATP synthase subunit beta	Rhodopseudomonas palustris (strain BisB5)	atpD PE	Bacteria	Proteobacteria	Alphaproteobacteria	Rhizobiales	Bradyrhizobiaceae	Rhodopseudomonas
50	664	Q2J3I4|ATPB_RHOP2	82.01	5	2	1		50.801	ATP synthase subunit beta	Rhodopseudomonas palustris (strain HaA2)	atpD PE	Bacteria	Proteobacteria	Alphaproteobacteria	Rhizobiales	Bradyrhizobiaceae	Rhodopseudomonas
50	666	Q8UC76|ATPB_AGRFC	82.01	5	2	1		51.433	ATP synthase subunit beta	Agrobacterium fabrum (strain C58 / ATCC 33970)	atpD PE	Bacteria	Proteobacteria	Alphaproteobacteria	Rhizobiales	Rhizobiaceae	Rhizobium
50	668	A7IH31|ATPB_XANP2	82.01	5	2	1		50.868	ATP synthase subunit beta	Xanthobacter autotrophicus (strain ATCC BAA-1158 / Py2)	atpD PE	Bacteria	Proteobacteria	Alphaproteobacteria	Rhizobiales	Xanthobacteraceae	Xanthobacter
50	1331	A6WXX1|ATPB_OCHA4	38.84	2	1	1		54.666	ATP synthase subunit beta	Ochrobactrum anthropi (strain ATCC 49188 / DSM 6882 / JCM 21032 / NBRC 15819 / NCTC 12168)	atpD PE	Bacteria	Proteobacteria	Alphaproteobacteria	Rhizobiales	Brucellaceae	Ochrobactrum
50	1340	A7I177|ATPB_CAMHC	38.84	2	1	1		50.954	ATP synthase subunit beta	Campylobacter hominis (strain ATCC BAA-381 / LMG 19568 / NCTC 13146 / CH001A)	atpD PE	Bacteria	Proteobacteria	Epsilonproteobacteria	Campylobacterales	Campylobacteraceae	Campylobacter
50	1341	B8I579|ATPB_RUMCH	38.84	2	1	1		50.501	ATP synthase subunit beta	Ruminiclostridium cellulolyticum (strain ATCC 35319 / DSM 5812 / JCM 6584 / H10)	atpD PE	Bacteria	Firmicutes	Clostridia	Clostridiales	Hungateiclostridiaceae	Ruminiclostridium
50	1352	B9KES3|ATPB_CAMLR	38.84	2	1	1		53.095	ATP synthase subunit beta	Campylobacter lari (strain RM2100 / D67 / ATCC BAA-1060)	atpD PE	Bacteria	Proteobacteria	Epsilonproteobacteria	Campylobacterales	Campylobacteraceae	Campylobacter
50	1411	Q5HX59|ATPB_CAMJR	38.84	2	1	1		50.85	ATP synthase subunit beta	Campylobacter jejuni (strain RM1221)	atpD PE	Bacteria	Proteobacteria	Epsilonproteobacteria	Campylobacterales	Campylobacteraceae	Campylobacter
50	1412	Q0PC30|ATPB_CAMJE	38.84	2	1	1		50.85	ATP synthase subunit beta	Campylobacter jejuni subsp. jejuni serotype O:2 (strain ATCC 700819 / NCTC 11168)	atpD PE	Bacteria	Proteobacteria	Epsilonproteobacteria	Campylobacterales	Campylobacteraceae	Campylobacter
50	1413	A1VXJ0|ATPB_CAMJJ	38.84	2	1	1		50.85	ATP synthase subunit beta	Campylobacter jejuni subsp. jejuni serotype O:23/36 (strain 81-176)	atpD PE	Bacteria	Proteobacteria	Epsilonproteobacteria	Campylobacterales	Campylobacteraceae	Campylobacter
50	1414	A7ZC37|ATPB_CAMC1	38.84	2	1	1		50.878	ATP synthase subunit beta	Campylobacter concisus (strain 13826)	atpD PE	Bacteria	Proteobacteria	Epsilonproteobacteria	Campylobacterales	Campylobacteraceae	Campylobacter
50	1415	A7H1I1|ATPB_CAMJD	38.84	2	1	1		53.079	ATP synthase subunit beta	Campylobacter jejuni subsp. doylei (strain ATCC BAA-1458 / RM4099 / 269.97)	atpD PE	Bacteria	Proteobacteria	Epsilonproteobacteria	Campylobacterales	Campylobacteraceae	Campylobacter
50	1504	Q6MGM7|ATPB_BDEBA	38.84	2	1	1		50.802	ATP synthase subunit beta	Bdellovibrio bacteriovorus (strain ATCC 15356 / DSM 50701 / NCIB 9529 / HD100)	atpD PE	Bacteria	Proteobacteria	Oligoflexia	Bdellovibrionales	Bdellovibrionaceae	Bdellovibrio
78	933	Q9AIX7|BOXB_AROEV	80.65	4	1	1		54.555	Benzoyl-CoA oxygenase component B	Aromatoleum evansii	boxB PE	Bacteria	Proteobacteria	Betaproteobacteria	Rhodocyclales	Rhodocyclaceae	Aromatoleum
70	1016	A3P0L8|SAHH_BURP0	55.48	3	1	1		52.201	Adenosylhomocysteinase	Burkholderia pseudomallei (strain 1106a)	ahcY PE	Bacteria	Proteobacteria	Betaproteobacteria	Burkholderiales	Burkholderiaceae	Burkholderia
70	1017	Q3JY79|SAHH_BURP1	55.48	3	1	1		52.201	Adenosylhomocysteinase	Burkholderia pseudomallei (strain 1710b)	ahcY PE	Bacteria	Proteobacteria	Betaproteobacteria	Burkholderiales	Burkholderiaceae	Burkholderia
70	1018	Q63PT2|SAHH_BURPS	55.48	3	1	1		52.201	Adenosylhomocysteinase	Burkholderia pseudomallei (strain K96243)	ahcY PE	Bacteria	Proteobacteria	Betaproteobacteria	Burkholderiales	Burkholderiaceae	Burkholderia
70	1075	Q13T36|SAHH_PARXL	55.48	3	1	1		52.309	Adenosylhomocysteinase	Paraburkholderia xenovorans (strain LB400)	ahcY PE	Bacteria	Proteobacteria	Betaproteobacteria	Burkholderiales	Burkholderiaceae	Paraburkholderia
70	1076	B2T6X2|SAHH_PARPJ	55.48	3	1	1		52.141	Adenosylhomocysteinase	Paraburkholderia phytofirmans (strain DSM 17436 / LMG 22146 / PsJN)	ahcY PE	Bacteria	Proteobacteria	Betaproteobacteria	Burkholderiales	Burkholderiaceae	Paraburkholderia
70	1155	Q1CY84|SAHH_MYXXD	55.48	3	1	1		52.319	Adenosylhomocysteinase	Myxococcus xanthus (strain DK 1622)	ahcY PE	Bacteria	Proteobacteria	Deltaproteobacteria	Myxococcales	Cystobacterineae	Myxococcaceae
70	1172	B9MD45|SAHH_ACIET	55.48	3	1	1		52.016	Adenosylhomocysteinase	Acidovorax ebreus (strain TPSY)	ahcY PE	Bacteria	Proteobacteria	Betaproteobacteria	Burkholderiales	Comamonadaceae	Acidovorax
70	1185	Q476T8|SAHH_CUPPJ	55.48	3	1	1		51.843	Adenosylhomocysteinase	Cupriavidus pinatubonensis (strain JMP 134 / LMG 1197)	ahcY PE	Bacteria	Proteobacteria	Betaproteobacteria	Burkholderiales	Burkholderiaceae	Cupriavidus
70	1202	A2SL00|SAHH_METPP	55.48	3	1	1		51.937	Adenosylhomocysteinase	Methylibium petroleiphilum (strain ATCC BAA-1232 / LMG 22953 / PM1)	ahcY PE	Bacteria	Proteobacteria	Betaproteobacteria	Burkholderiales	Burkholderiales, not assigned to family	Methylibium
70	1203	Q60CG8|SAHH_METCA	55.48	3	1	1		51.6	Adenosylhomocysteinase	Methylococcus capsulatus (strain ATCC 33009 / NCIMB 11132 / Bath)	ahcY PE	Bacteria	Proteobacteria	Gammaproteobacteria	Methylococcales	Methylococcaceae	Methylococcus
70	1226	Q0KF25|SAHH_CUPNH	55.48	3	1	1		51.961	Adenosylhomocysteinase	Cupriavidus necator (strain ATCC 17699 / DSM 428 / KCTC 22496 / NCIMB 10442 / H16 / Stanier 337)	ahcY PE	Bacteria	Proteobacteria	Betaproteobacteria	Burkholderiales	Burkholderiaceae	Cupriavidus
70	1249	Q8UJ99|SAHH_AGRFC	55.48	3	1	1		51.16	Adenosylhomocysteinase	Agrobacterium fabrum (strain C58 / ATCC 33970)	ahcY PE	Bacteria	Proteobacteria	Alphaproteobacteria	Rhizobiales	Rhizobiaceae	Rhizobium
70	1258	Q87V73|SAHH_PSESM	55.48	3	1	1		51.349	Adenosylhomocysteinase	Pseudomonas syringae pv. tomato (strain ATCC BAA-871 / DC3000)	ahcY PE	Bacteria	Proteobacteria	Gammaproteobacteria	Pseudomonadales	Pseudomonadaceae	Pseudomonas
70	1259	Q4K4H7|SAHH_PSEF5	55.48	3	1	1		51.389	Adenosylhomocysteinase	Pseudomonas fluorescens (strain ATCC BAA-477 / NRRL B-23932 / Pf-5)	ahcY PE	Bacteria	Proteobacteria	Gammaproteobacteria	Pseudomonadales	Pseudomonadaceae	Pseudomonas
70	1260	Q48PB5|SAHH_PSE14	55.48	3	1	1		51.379	Adenosylhomocysteinase	Pseudomonas savastanoi pv. phaseolicola (strain 1448A / Race 6)	ahcY PE	Bacteria	Proteobacteria	Gammaproteobacteria	Pseudomonadales	Pseudomonadaceae	Pseudomonas
70	1392	Q0AEV8|SAHH_NITEC	55.48	3	1	1		52.732	Adenosylhomocysteinase	Nitrosomonas eutropha (strain DSM 101675 / C91 / Nm57)	ahcY PE	Bacteria	Proteobacteria	Betaproteobacteria	Nitrosomonadales	Nitrosomonadaceae	Nitrosomonas
70	1397	B1VUW6|SAHH_STRGG	55.48	2	1	1		52.634	Adenosylhomocysteinase	Streptomyces griseus subsp. griseus (strain JCM 4626 / NBRC 13350)	ahcY PE	Bacteria	Actinobacteria	Actinobacteria	Streptomycetales	Streptomycetaceae	Streptomyces
70	1399	Q7W1Z7|SAHH_BORPA	55.48	3	1	1		51.531	Adenosylhomocysteinase	Bordetella parapertussis (strain 12822 / ATCC BAA-587 / NCTC 13253)	ahcY PE	Bacteria	Proteobacteria	Betaproteobacteria	Burkholderiales	Alcaligenaceae	Bordetella
70	1400	Q7WQX5|SAHH_BORBR	55.48	3	1	1		51.531	Adenosylhomocysteinase	Bordetella bronchiseptica (strain ATCC BAA-588 / NCTC 13252 / RB50)	ahcY PE	Bacteria	Proteobacteria	Betaproteobacteria	Burkholderiales	Alcaligenaceae	Bordetella
70	1401	Q7VUL8|SAHH_BORPE	55.48	3	1	1		51.631	Adenosylhomocysteinase	Bordetella pertussis (strain Tohama I / ATCC BAA-589 / NCTC 13251)	ahcY PE	Bacteria	Proteobacteria	Betaproteobacteria	Burkholderiales	Alcaligenaceae	Bordetella
70	1409	C3K3G6|SAHH_PSEFS	55.48	3	1	1		51.245	Adenosylhomocysteinase	Pseudomonas fluorescens (strain SBW25)	ahcY PE	Bacteria	Proteobacteria	Gammaproteobacteria	Pseudomonadales	Pseudomonadaceae	Pseudomonas
70	1410	Q8FRJ4|SAHH_COREF	55.48	3	1	1		52.777	Adenosylhomocysteinase	Corynebacterium efficiens (strain DSM 44549 / YS-314 / AJ 12310 / JCM 11189 / NBRC 100395)	ahcY PE	Bacteria	Actinobacteria	Actinobacteria	Mycobacteriales	Corynebacteriaceae	Corynebacterium
70	1417	A4G975|SAHH_HERAR	55.48	3	1	1		52.753	Adenosylhomocysteinase	Herminiimonas arsenicoxydans	ahcY PE	Bacteria	Proteobacteria	Betaproteobacteria	Burkholderiales	Oxalobacteraceae	Herminiimonas
70	1418	B1XSH8|SAHH_POLNS	55.48	2	1	1		52.839	Adenosylhomocysteinase	Polynucleobacter necessarius subsp. necessarius (strain STIR1)	ahcY PE	Bacteria	Proteobacteria	Betaproteobacteria	Burkholderiales	Burkholderiaceae	Polynucleobacter
70	1419	A4T0E9|SAHH_POLAQ	55.48	2	1	1		52.772	Adenosylhomocysteinase	Polynucleobacter asymbioticus (strain DSM 18221 / CIP 109841 / QLW-P1DMWA-1)	ahcY PE	Bacteria	Proteobacteria	Betaproteobacteria	Burkholderiales	Burkholderiaceae	Polynucleobacter
70	1521	Q8GGL7|SAHH_STRAZ	55.48	3	1	1		51.088	Adenosylhomocysteinase	Streptomyces atroolivaceus	ahcY PE	Bacteria	Actinobacteria	Actinobacteria	Streptomycetales	Streptomycetaceae	Streptomyces
70	1522	Q936D6|SAHH_STRAA	55.48	2	1	1		52.564	Adenosylhomocysteinase	Streptomyces argillaceus	ahcY PE	Bacteria	Actinobacteria	Actinobacteria	Streptomycetales	Streptomycetaceae	Streptomyces
70	1523	Q82DC9|SAHH_STRAW	55.48	2	1	1		53.009	Adenosylhomocysteinase	Streptomyces avermitilis (strain ATCC 31267 / DSM 46492 / JCM 5070 / NBRC 14893 / NCIMB 12804 / NRRL 8165 / MA-4680)	ahcY PE	Bacteria	Actinobacteria	Actinobacteria	Streptomycetales	Streptomycetaceae	Streptomyces
70	1524	Q9KZM1|SAHH_STRCO	55.48	2	1	1		52.94	Adenosylhomocysteinase	Streptomyces coelicolor (strain ATCC BAA-471 / A3(2) / M145)	ahcY PE	Bacteria	Actinobacteria	Actinobacteria	Streptomycetales	Streptomycetaceae	Streptomyces
59	469	B9MH47|RPOB_ACIET	77.7	2	2	1		153.301	DNA-directed RNA polymerase subunit beta	Acidovorax ebreus (strain TPSY)	rpoB PE	Bacteria	Proteobacteria	Betaproteobacteria	Burkholderiales	Comamonadaceae	Acidovorax
59	470	A1WCM9|RPOB_ACISJ	77.7	2	2	1		153.288	DNA-directed RNA polymerase subunit beta	Acidovorax sp. (strain JS42)	rpoB PE	Bacteria	Proteobacteria	Betaproteobacteria	Burkholderiales	Comamonadaceae	Acidovorax
59	471	A2SLG5|RPOB_METPP	77.7	2	2	1		152.766	DNA-directed RNA polymerase subunit beta	Methylibium petroleiphilum (strain ATCC BAA-1232 / LMG 22953 / PM1)	rpoB PE	Bacteria	Proteobacteria	Betaproteobacteria	Burkholderiales	Burkholderiales, not assigned to family	Methylibium
59	472	A1TVT0|RPOB_ACIAC	77.7	2	2	1		153.099	DNA-directed RNA polymerase subunit beta	Acidovorax citrulli (strain AAC00-1)	rpoB PE	Bacteria	Proteobacteria	Betaproteobacteria	Burkholderiales	Comamonadaceae	Acidovorax
59	473	Q123G3|RPOB_POLSJ	77.7	2	2	1		152.528	DNA-directed RNA polymerase subunit beta	Polaromonas sp. (strain JS666 / ATCC BAA-500)	rpoB PE	Bacteria	Proteobacteria	Betaproteobacteria	Burkholderiales	Comamonadaceae	Polaromonas
59	474	A9BR98|RPOB_DELAS	77.7	2	2	1		152.886	DNA-directed RNA polymerase subunit beta	Delftia acidovorans (strain DSM 14801 / SPH-1)	rpoB PE	Bacteria	Proteobacteria	Betaproteobacteria	Burkholderiales	Comamonadaceae	Delftia
59	475	A1VTF8|RPOB_POLNA	77.7	2	2	1		152.542	DNA-directed RNA polymerase subunit beta	Polaromonas naphthalenivorans (strain CJ2)	rpoB PE	Bacteria	Proteobacteria	Betaproteobacteria	Burkholderiales	Comamonadaceae	Polaromonas
65	842	A1BET8|DNAK_CHLPD	73.96	3	1	1		69.142	Chaperone protein DnaK	Chlorobium phaeobacteroides (strain DSM 266)	dnaK PE	Bacteria	Chlorobi	Chlorobia	Chlorobiales	Chlorobiaceae	Chlorobium/Pelodictyon group
65	857	B7KSZ4|DNAK_METC4	73.96	3	1	1		68.604	Chaperone protein DnaK	Methylorubrum extorquens (strain CM4 / NCIMB 13688)	dnaK PE	Bacteria	Proteobacteria	Alphaproteobacteria	Rhizobiales	Methylobacteriaceae	Methylorubrum
65	858	B9L8Z0|DNAK_NAUPA	73.96	3	1	1		68.109	Chaperone protein DnaK	Nautilia profundicola (strain ATCC BAA-1463 / DSM 18972 / AmH)	dnaK PE	Bacteria	Proteobacteria	Epsilonproteobacteria	Nautiliales	Nautiliaceae	Nautilia
65	863	B1ZGR1|DNAK_METPB	73.96	3	1	1		68.502	Chaperone protein DnaK	Methylorubrum populi (strain ATCC BAA-705 / NCIMB 13946 / BJ001)	dnaK PE	Bacteria	Proteobacteria	Alphaproteobacteria	Rhizobiales	Methylobacteriaceae	Methylorubrum
65	864	A0L4Z2|DNAK_MAGMM	73.96	3	1	1		69.779	Chaperone protein DnaK	Magnetococcus marinus (strain ATCC BAA-1437 / JCM 17883 / MC-1)	dnaK PE	Bacteria	Proteobacteria	Alphaproteobacteria	Magnetococcales	Magnetococcaceae	Magnetococcus
65	876	A7GXU4|DNAK_CAMC5	73.96	3	1	1		67.22	Chaperone protein DnaK	Campylobacter curvus (strain 525.92)	dnaK PE	Bacteria	Proteobacteria	Epsilonproteobacteria	Campylobacterales	Campylobacteraceae	Campylobacter
65	877	Q87BS8|DNAK_XYLFT	73.96	3	1	1		68.444	Chaperone protein DnaK	Xylella fastidiosa (strain Temecula1 / ATCC 700964)	dnaK PE	Bacteria	Proteobacteria	Gammaproteobacteria	Xanthomonadales	Xanthomonadaceae	Xylella
65	913	A7I2D4|DNAK_CAMHC	73.96	3	1	1		67.53	Chaperone protein DnaK	Campylobacter hominis (strain ATCC BAA-381 / LMG 19568 / NCTC 13146 / CH001A)	dnaK PE	Bacteria	Proteobacteria	Epsilonproteobacteria	Campylobacterales	Campylobacteraceae	Campylobacter
65	938	B1LZ51|DNAK_METRJ	73.96	3	1	1		68.698	Chaperone protein DnaK	Methylobacterium radiotolerans (strain ATCC 27329 / DSM 1819 / JCM 2831 / NBRC 15690 / NCIMB 10815 / 0-1)	dnaK PE	Bacteria	Proteobacteria	Alphaproteobacteria	Rhizobiales	Methylobacteriaceae	Methylobacterium
65	939	B0UR84|DNAK_METS4	73.96	3	1	1		68.742	Chaperone protein DnaK	Methylobacterium sp. (strain 4-46)	dnaK PE	Bacteria	Proteobacteria	Alphaproteobacteria	Rhizobiales	Methylobacteriaceae	Methylobacterium
65	945	Q5LWJ6|DNAK_RUEPO	73.96	3	1	1		68.438	Chaperone protein DnaK	Ruegeria pomeroyi (strain ATCC 700808 / DSM 15171 / DSS-3)	dnaK PE	Bacteria	Proteobacteria	Alphaproteobacteria	Rhodobacterales	Rhodobacteraceae	Ruegeria
65	947	A1B4E9|DNAK_PARDP	73.96	3	1	1		68.693	Chaperone protein DnaK	Paracoccus denitrificans (strain Pd 1222)	dnaK PE	Bacteria	Proteobacteria	Alphaproteobacteria	Rhodobacterales	Rhodobacteraceae	Paracoccus
65	952	Q1MN11|DNAK_RHIL3	73.96	3	1	1		68.448	Chaperone protein DnaK	Rhizobium leguminosarum bv. viciae (strain 3841)	dnaK PE	Bacteria	Proteobacteria	Alphaproteobacteria	Hyphomicrobiales	Rhizobiaceae	Rhizobium
65	953	B9KCH0|DNAK_CAMLR	73.96	3	1	1		67.388	Chaperone protein DnaK	Campylobacter lari (strain RM2100 / D67 / ATCC BAA-1060)	dnaK PE	Bacteria	Proteobacteria	Epsilonproteobacteria	Campylobacterales	Campylobacteraceae	Campylobacter
65	974	B4S6P7|DNAK_PROA2	73.96	3	1	1		69.265	Chaperone protein DnaK	Prosthecochloris aestuarii (strain DSM 271 / SK 413)	dnaK PE	Bacteria	Chlorobi	Chlorobia	Chlorobiales	Chlorobiaceae	Prosthecochloris
65	975	Q3APD2|DNAK_CHLCH	73.96	3	1	1		69.037	Chaperone protein DnaK	Chlorobium chlorochromatii (strain CaD3)	dnaK PE	Bacteria	Chlorobi	Chlorobia	Chlorobiales	Chlorobiaceae	Chlorobium/Pelodictyon group
65	976	Q72IK5|DNAK_THET2	73.96	3	1	1		66.81	Chaperone protein DnaK	Thermus thermophilus (strain HB27 / ATCC BAA-163 / DSM 7039)	dnaK PE	Bacteria	Deinococcus-Thermus	Deinococci	Thermales	Thermaceae	Thermus
65	977	Q56235|DNAK_THET8	73.96	3	1	1		66.824	Chaperone protein DnaK	Thermus thermophilus (strain HB8 / ATCC 27634 / DSM 579)	dnaK PE	Bacteria	Deinococcus-Thermus	Deinococci	Thermales	Thermaceae	Thermus
65	990	Q2LUH6|DNAK_SYNAS	73.96	3	1	1		68.469	Chaperone protein DnaK	Syntrophus aciditrophicus (strain SB)	dnaK PE	Bacteria	Proteobacteria	Deltaproteobacteria	Syntrophobacterales	Syntrophaceae	Syntrophus
65	997	Q5N1J4|DNAK2_SYNP6	73.96	3	1	1		67.776	Chaperone protein DnaK 2	Synechococcus sp. (strain ATCC 27144 / PCC 6301 / SAUG 1402/1)	dnaK2 PE	Bacteria	Cyanobacteria	Cyanophyceae	Synechococcales	Synechococcaceae	Synechococcus
65	1006	B3CNB5|DNAK_WOLPP	73.96	3	1	1		69.052	Chaperone protein DnaK	Wolbachia pipientis subsp. Culex pipiens (strain wPip)	dnaK PE	Bacteria	Proteobacteria	Alphaproteobacteria	Rickettsiales	Anaplasmataceae	Wolbachieae
65	1010	A0M353|DNAK_GRAFK	73.96	3	1	1		69.084	Chaperone protein DnaK	Gramella forsetii (strain KT0803)	dnaK PE	Bacteria	Bacteroidetes	Flavobacteriia	Flavobacteriales	Flavobacteriaceae	Gramella
65	1067	B3QZ38|DNAK_CHLT3	73.96	3	1	1		68.541	Chaperone protein DnaK	Chloroherpeton thalassium (strain ATCC 35110 / GB-78)	dnaK PE	Bacteria	Chlorobi	Chlorobia	Chlorobiales	Chlorobiaceae	Chloroherpeton
65	1077	Q9L7Z1|DNAK_VIBPR	73.96	3	1	1		68.987	Chaperone protein DnaK	Vibrio proteolyticus	dnaK PE	Bacteria	Proteobacteria	Gammaproteobacteria	Vibrionales	Vibrionaceae	Vibrio
65	1084	A7HZ39|DNAK_PARL1	73.96	3	1	1		68.583	Chaperone protein DnaK	Parvibaculum lavamentivorans (strain DS-1 / DSM 13023 / NCIMB 13966)	dnaK PE	Bacteria	Proteobacteria	Alphaproteobacteria	Rhizobiales	Rhodobiaceae	Parvibaculum
65	1097	Q0HLN0|DNAK_SHESM	73.96	3	1	1		68.947	Chaperone protein DnaK	Shewanella sp. (strain MR-4)	dnaK PE	Bacteria	Proteobacteria	Gammaproteobacteria	Alteromonadales	Shewanellaceae	Shewanella
65	1210	Q7NDH1|DNAK_GLOVI	73.96	3	1	1		68.27	Chaperone protein DnaK	Gloeobacter violaceus (strain ATCC 29082 / PCC 7421)	dnaK PE	Bacteria	Cyanobacteria	Gloeobacteria	Gloeobacterales	Gloeobacteraceae	Gloeobacter
65	1216	Q7UZG3|DNAK2_PROMP	73.96	3	1	1		68.244	Chaperone protein dnaK2	Prochlorococcus marinus subsp. pastoris (strain CCMP1986 / NIES-2087 / MED4)	dnaK2 PE	Bacteria	Cyanobacteria	Cyanophyceae	Synechococcales	Synechococcaceae	Prochlorococcus
65	1228	B9M357|DNAK_GEODF	73.96	3	1	1		68.345	Chaperone protein DnaK	Geobacter daltonii (strain DSM 22248 / JCM 15807 / FRC-32)	dnaK PE	Bacteria	Proteobacteria	Deltaproteobacteria	Desulfuromonadales	Geobacteraceae	Geobacter
65	1243	A1ANV0|DNAK_PELPD	73.96	3	1	1		68.613	Chaperone protein DnaK	Pelobacter propionicus (strain DSM 2379 / NBRC 103807 / OttBd1)	dnaK PE	Bacteria	Proteobacteria	Deltaproteobacteria	Desulfuromonadales	Desulfuromonadaceae	Pelobacter
71	667	B8J1A8|RPOB_DESDA	71.85	2	2	1	Oxidation (M)	154.129	DNA-directed RNA polymerase subunit beta	Desulfovibrio desulfuricans (strain ATCC 27774 / DSM 6949 / MB)	rpoB PE	Bacteria	Proteobacteria	Deltaproteobacteria	Desulfovibrionales	Desulfovibrionaceae	Desulfovibrio
93	1139	C1DB66|MDH_LARHH	71.6	3	1	1		35.139	Malate dehydrogenase	Laribacter hongkongensis (strain HLHK9)	mdh PE	Bacteria	Proteobacteria	Betaproteobacteria	Neisseriales	Chromobacteriaceae	Laribacter
93	1248	Q47C34|MDH_DECAR	71.6	3	1	1		35	Malate dehydrogenase	Dechloromonas aromatica (strain RCB)	mdh PE	Bacteria	Proteobacteria	Betaproteobacteria	Rhodocyclales	Azonexaceae	Dechloromonas
47	465	Q83ET0|RPOC_COXBU	47.77	1	1	1		157.103	DNA-directed RNA polymerase subunit beta'	Coxiella burnetii (strain RSA 493 / Nine Mile phase I)	rpoC PE	Bacteria	Proteobacteria	Gammaproteobacteria	Legionellales	Coxiellaceae	Coxiella
47	466	A9KD37|RPOC_COXBN	47.77	1	1	1		157.175	DNA-directed RNA polymerase subunit beta'	Coxiella burnetii (strain Dugway 5J108-111)	rpoC PE	Bacteria	Proteobacteria	Gammaproteobacteria	Legionellales	Coxiellaceae	Coxiella
47	695	Q73IW9|RPOBC_WOLPM	47.77	0	1	1		317.782	Bifunctional DNA-directed RNA polymerase subunit beta-beta'	Wolbachia pipientis wMel	rpoBC PE	Bacteria	Proteobacteria	Alphaproteobacteria	Rickettsiales	Anaplasmataceae	Wolbachieae
47	710	Q0BYA8|RPOC_HYPNA	47.77	1	1	1		154.543	DNA-directed RNA polymerase subunit beta'	Hyphomonas neptunium (strain ATCC 15444)	rpoC PE	Bacteria	Proteobacteria	Alphaproteobacteria	Hyphomonadales	Hyphomonadaceae	Hyphomonas
47	717	Q0ANP4|RPOC_MARMM	47.77	1	1	1		154.405	DNA-directed RNA polymerase subunit beta'	Maricaulis maris (strain MCS10)	rpoC PE	Bacteria	Proteobacteria	Alphaproteobacteria	Maricaulales	Maricaulaceae	Maricaulis
47	718	B0SUP8|RPOC_CAUSK	47.77	1	1	1		154.039	DNA-directed RNA polymerase subunit beta'	Caulobacter sp. (strain K31)	rpoC PE	Bacteria	Proteobacteria	Alphaproteobacteria	Caulobacterales	Caulobacteraceae	Caulobacter
47	729	Q1RHD1|RPOC_RICBR	46.54	1	1	1	Carbamidomethylation	152.026	DNA-directed RNA polymerase subunit beta'	Rickettsia bellii (strain RML369-C)	rpoC PE	Bacteria	Proteobacteria	Alphaproteobacteria	Rickettsiales	Rickettsiaceae	Rickettsia
47	746	Q0SFB4|RPOC_RHOJR	46.54	1	1	1	Carbamidomethylation	146.371	DNA-directed RNA polymerase subunit beta'	Rhodococcus jostii (strain RHA1)	rpoC PE	Bacteria	Actinobacteria	Actinobacteria	Corynebacteriales	Nocardiaceae	Rhodococcus
47	747	C1AYV8|RPOC_RHOOB	46.54	1	1	1	Carbamidomethylation	146.389	DNA-directed RNA polymerase subunit beta'	Rhodococcus opacus (strain B4)	rpoC PE	Bacteria	Actinobacteria	Actinobacteria	Corynebacteriales	Nocardiaceae	Rhodococcus
47	748	C0ZVQ7|RPOC_RHOE4	46.54	1	1	1	Carbamidomethylation	146.305	DNA-directed RNA polymerase subunit beta'	Rhodococcus erythropolis (strain PR4 / NBRC 100887)	rpoC PE	Bacteria	Actinobacteria	Actinobacteria	Corynebacteriales	Nocardiaceae	Rhodococcus
47	749	P9WGY6|RPOC_MYCTO	46.54	1	1	1	Carbamidomethylation	146.841	DNA-directed RNA polymerase subunit beta'	Mycobacterium tuberculosis (strain CDC 1551 / Oshkosh)	rpoC PE	Bacteria	Actinobacteria	Actinobacteria	Corynebacteriales	Mycobacteriaceae	Mycobacterium
47	751	A1T4J3|RPOC_MYCVP	46.54	1	1	1	Carbamidomethylation	147.143	DNA-directed RNA polymerase subunit beta'	Mycolicibacterium vanbaalenii (strain DSM 7251 / JCM 13017 / NRRL B-24157 / PYR-1)	rpoC PE	Bacteria	Actinobacteria	Actinobacteria	Corynebacteriales	Mycobacteriaceae	Mycolicibacterium
47	752	B1MH61|RPOC_MYCA9	46.54	1	1	1	Carbamidomethylation	146.542	DNA-directed RNA polymerase subunit beta'	Mycobacteroides abscessus (strain ATCC 19977 / DSM 44196 / CIP 104536 / JCM 13569 / NCTC 13031 / TMC 1543)	rpoC PE	Bacteria	Actinobacteria	Corynebacteriales	Mycobacteriaceae	Mycobacteroides	Mycobacteroides
47	753	A0LRL4|RPOC_ACIC1	46.54	1	1	1	Carbamidomethylation	145.722	DNA-directed RNA polymerase subunit beta'	Acidothermus cellulolyticus (strain ATCC 43068 / 11B)	rpoC PE	Bacteria	Actinobacteria	Acidothermales	Acidothermaceae	Acidothermus
47	838	Q1IHH5|RPOC_KORVE	46.54	1	1	1	Carbamidomethylation	156.561	DNA-directed RNA polymerase subunit beta'	Koribacter versatilis (strain Ellin345)	rpoC PE	Bacteria	Acidobacteria	Acidobacteria, not assigned to class	Acidobacteria, not assigned to order	Acidobacteria, not assigned to family	Candidatus Koribacter
47	873	Q4JT33|RPOC_CORJK	46.54	1	1	1	Carbamidomethylation	146.329	DNA-directed RNA polymerase subunit beta'	Corynebacterium jeikeium (strain K411)	rpoC PE	Bacteria	Actinobacteria	Actinobacteria	Mycobacteriales	Corynebacteriaceae	Corynebacterium
47	874	B0TC49|RPOC_HELMI	46.54	1	1	1	Carbamidomethylation	132.243	DNA-directed RNA polymerase subunit beta'	Heliobacterium modesticaldum (strain ATCC 51547 / Ice1)	rpoC PE	Bacteria	Firmicutes	Clostridia	Clostridiales	Heliobacteriaceae	Heliobacterium
47	875	C4LL70|RPOC_CORK4	46.54	1	1	1	Carbamidomethylation	148.388	DNA-directed RNA polymerase subunit beta'	Corynebacterium kroppenstedtii (strain DSM 44385 / JCM 11950 / CIP 105744 / CCUG 35717)	rpoC PE	Bacteria	Actinobacteria	Actinobacteria	Mycobacteriales	Corynebacteriaceae	Corynebacterium
47	878	A8M538|RPOC_SALAI	46.54	1	1	1	Carbamidomethylation	144.165	DNA-directed RNA polymerase subunit beta'	Salinispora arenicola (strain CNS-205)	rpoC PE	Bacteria	Actinobacteria	Actinobacteria	Micromonosporales	Micromonosporaceae	Salinispora
47	879	A1SEK2|RPOC_NOCSJ	46.54	1	1	1	Carbamidomethylation	143.494	DNA-directed RNA polymerase subunit beta'	Nocardioides sp. (strain ATCC BAA-499 / JS614)	rpoC PE	Bacteria	Actinobacteria	Actinobacteria	Propionibacteriales	Nocardioidaceae	Nocardioides
47	915	A4XBQ5|RPOC_SALTO	46.54	1	1	1	Carbamidomethylation	144.03	DNA-directed RNA polymerase subunit beta'	Salinispora tropica (strain ATCC BAA-916 / DSM 44818 / CNB-440)	rpoC PE	Bacteria	Actinobacteria	Actinobacteria	Micromonosporales	Micromonosporaceae	Salinispora
47	917	Q820D9|RPOC_TROW8	46.54	1	1	1	Carbamidomethylation	142.607	DNA-directed RNA polymerase subunit beta'	Tropheryma whipplei (strain TW08/27)	rpoC PE	Bacteria	Actinobacteria	Actinobacteria	Micrococcales	Tropherymataceae	Tropheryma
47	921	B0BWB0|RPOC_RICRO	46.54	1	1	1	Carbamidomethylation	153.274	DNA-directed RNA polymerase subunit beta'	Rickettsia rickettsii (strain Iowa)	rpoC PE	Bacteria	Proteobacteria	Alphaproteobacteria	Rickettsiales	Rickettsiaceae	Rickettsia
47	925	B1I1M9|RPOC_DESAP	46.54	1	1	1	Carbamidomethylation	129.281	DNA-directed RNA polymerase subunit beta'	Desulforudis audaxviator (strain MP104C)	rpoC PE	Bacteria	Firmicutes	Clostridia	Clostridiales	Peptococcaceae	Candidatus Desulforudis
47	926	Q4UKD5|RPOC_RICFE	46.54	1	1	1	Carbamidomethylation	153.404	DNA-directed RNA polymerase subunit beta'	Rickettsia felis (strain ATCC VR-1525 / URRWXCal2)	rpoC PE	Bacteria	Proteobacteria	Alphaproteobacteria	Rickettsiales	Rickettsiaceae	Rickettsia
47	931	A9B6J1|RPOC_HERA2	46.54	1	1	1	Carbamidomethylation	172.904	DNA-directed RNA polymerase subunit beta'	Herpetosiphon aurantiacus (strain ATCC 23779 / DSM 785 / 114-95)	rpoC PE	Bacteria	Chloroflexi	Chloroflexia	Herpetosiphonales	Herpetosiphonaceae	Herpetosiphon
47	935	Q9ZE20|RPOC_RICPR	46.54	1	1	1	Carbamidomethylation	153.381	DNA-directed RNA polymerase subunit beta'	Rickettsia prowazekii (strain Madrid E)	rpoC PE	Bacteria	Proteobacteria	Alphaproteobacteria	Rickettsiales	Rickettsiaceae	Rickettsia
47	936	Q68XM7|RPOC_RICTY	46.54	1	1	1	Carbamidomethylation	153.402	DNA-directed RNA polymerase subunit beta'	Rickettsia typhi (strain ATCC VR-144 / Wilmington)	rpoC PE	Bacteria	Proteobacteria	Alphaproteobacteria	Rickettsiales	Rickettsiaceae	Rickettsia
47	980	Q046D1|RPOC_LACGA	47.77	1	1	1		136.371	DNA-directed RNA polymerase subunit beta'	Lactobacillus gasseri (strain ATCC 33323 / DSM 20243 / CIP 102991 / JCM 1131 / KCTC 3163 / NCIMB 11718 / AM63)	rpoC PE	Bacteria	Firmicutes	Bacilli	Lactobacillales	Lactobacillaceae	Latilactobacillus
47	1062	B1MVW7|RPOC_LEUCK	47.77	1	1	1		135.411	DNA-directed RNA polymerase subunit beta'	Leuconostoc citreum (strain KM20)	rpoC PE	Bacteria	Firmicutes	Bacilli	Lactobacillales	Leuconostocaceae	Leuconostoc
47	1162	A5IJW2|RPOC_THEP1	46.54	0	1	1	Carbamidomethylation	190.692	DNA-directed RNA polymerase subunit beta'	Thermotoga petrophila (strain RKU-1 / ATCC BAA-488 / DSM 13995)	rpoC PE	Bacteria	Thermotogae	Thermotogae	Thermotogales	Thermotogaceae	Thermotoga
47	1431	Q05FH9|RPOC_CARRP	47.77	1	1	1		150.183	DNA-directed RNA polymerase subunit beta'	Carsonella ruddii (strain PV)	rpoC PE	Bacteria	Proteobacteria	Gammaproteobacteria	Gammaproteobacteria, not assigned to order	Gammaproteobacteria, not assigned to family	Candidatus Carsonella
44	659	Q4FPA5|CH60_PELUB	66.68	4	2	1		58.421	60 kDa chaperonin	Pelagibacter ubique (strain HTCC1062)	groL PE	Bacteria	Proteobacteria	Alphaproteobacteria	Pelagibacterales	Pelagibacteraceae	Candidatus Pelagibacter
77	969	A9BPS1|RL2_DELAS	63.04	5	1	1		30.13	50S ribosomal protein L2	Delftia acidovorans (strain DSM 14801 / SPH-1)	rplB PE	Bacteria	Proteobacteria	Betaproteobacteria	Burkholderiales	Comamonadaceae	Delftia
77	1070	A1VIQ3|RL2_POLNA	63.04	5	1	1		30.326	50S ribosomal protein L2	Polaromonas naphthalenivorans (strain CJ2)	rplB PE	Bacteria	Proteobacteria	Betaproteobacteria	Burkholderiales	Comamonadaceae	Polaromonas
77	1071	Q12GW8|RL2_POLSJ	63.04	5	1	1		30.347	50S ribosomal protein L2	Polaromonas sp. (strain JS666 / ATCC BAA-500)	rplB PE	Bacteria	Proteobacteria	Betaproteobacteria	Burkholderiales	Comamonadaceae	Polaromonas
77	1099	A1W2R0|RL2_ACISJ	63.04	5	1	1		30.175	50S ribosomal protein L2	Acidovorax sp. (strain JS42)	rplB PE	Bacteria	Proteobacteria	Betaproteobacteria	Burkholderiales	Comamonadaceae	Acidovorax
77	1100	B9MB76|RL2_ACIET	63.04	5	1	1		30.205	50S ribosomal protein L2	Acidovorax ebreus (strain TPSY)	rplB PE	Bacteria	Proteobacteria	Betaproteobacteria	Burkholderiales	Comamonadaceae	Acidovorax
77	1167	A1TJ10|RL2_ACIAC	63.04	5	1	1		30.257	50S ribosomal protein L2	Acidovorax citrulli (strain AAC00-1)	rplB PE	Bacteria	Proteobacteria	Betaproteobacteria	Burkholderiales	Comamonadaceae	Acidovorax
77	1353	A1WHC8|RL2_VEREI	63.04	5	1	1		30.154	50S ribosomal protein L2	Verminephrobacter eiseniae (strain EF01-2)	rplB PE	Bacteria	Proteobacteria	Betaproteobacteria	Burkholderiales	Comamonadaceae	Verminephrobacter
77	1354	C5CP50|RL2_VARPS	63.04	5	1	1		30.043	50S ribosomal protein L2	Variovorax paradoxus (strain S110)	rplB PE	Bacteria	Proteobacteria	Betaproteobacteria	Burkholderiales	Comamonadaceae	Variovorax
83	1357	P53573|ETFA_BRADU	59.15	6	1	1		32.206	Electron transfer flavoprotein subunit alpha	Bradyrhizobium diazoefficiens (strain JCM 10833 / BCRC 13528 / IAM 13628 / NBRC 14792 / USDA 110)	etfA PE	Bacteria	Proteobacteria	Alphaproteobacteria	Rhizobiales	Bradyrhizobiaceae	Bradyrhizobium
69	1371	Q8PP84|SAHH_XANAC	38.72	2	1	1		52.799	Adenosylhomocysteinase	Xanthomonas axonopodis pv. citri (strain 306)	ahcY PE	Bacteria	Proteobacteria	Gammaproteobacteria	Xanthomonadales	Xanthomonadaceae	Xanthomonas
69	1372	Q3BXC6|SAHH_XANC5	38.72	2	1	1		52.823	Adenosylhomocysteinase	Xanthomonas campestris pv. vesicatoria (strain 85-10)	ahcY PE	Bacteria	Proteobacteria	Gammaproteobacteria	Xanthomonadales	Xanthomonadaceae	Xanthomonas
69	1383	B4SD43|SAHH_PELPB	38.72	3	1	1		52.44	Adenosylhomocysteinase	Pelodictyon phaeoclathratiforme (strain DSM 5477 / BU-1)	ahcY PE	Bacteria	Chlorobi	Chlorobia	Chlorobiales	Chlorobiaceae	Pelodictyon
69	1432	B2SPN6|SAHH_XANOP	38.72	2	1	1		52.771	Adenosylhomocysteinase	Xanthomonas oryzae pv. oryzae (strain PXO99A)	ahcY PE	Bacteria	Proteobacteria	Gammaproteobacteria	Xanthomonadales	Xanthomonadaceae	Xanthomonas
69	1433	Q2NZE3|SAHH_XANOM	38.72	2	1	1		52.771	Adenosylhomocysteinase	Xanthomonas oryzae pv. oryzae (strain MAFF 311018)	ahcY PE	Bacteria	Proteobacteria	Gammaproteobacteria	Xanthomonadales	Xanthomonadaceae	Xanthomonas
69	1434	Q9PEJ1|SAHH_XYLFA	38.72	2	1	1		52.936	Adenosylhomocysteinase	Xylella fastidiosa (strain 9a5c)	ahcY PE	Bacteria	Proteobacteria	Gammaproteobacteria	Xanthomonadales	Xanthomonadaceae	Xylella
69	1454	P28183|SAHH_RHOCB	38.72	3	1	1		50.594	Adenosylhomocysteinase	Rhodobacter capsulatus (strain ATCC BAA-309 / NBRC 16581 / SB1003)	ahcY PE	Bacteria	Proteobacteria	Alphaproteobacteria	Rhodobacterales	Rhodobacteraceae	Rhodobacter
69	1463	B3EDY3|SAHH_CHLL2	38.72	3	1	1		52.252	Adenosylhomocysteinase	Chlorobium limicola (strain DSM 245 / NBRC 103803 / 6330)	ahcY PE	Bacteria	Chlorobi	Chlorobia	Chlorobiales	Chlorobiaceae	Chlorobium/Pelodictyon group
69	1475	Q5NR48|SAHH_ZYMMO	38.72	3	1	1		50.847	Adenosylhomocysteinase	Zymomonas mobilis subsp. mobilis (strain ATCC 31821 / ZM4 / CP4)	ahcY PE	Bacteria	Proteobacteria	Alphaproteobacteria	Sphingomonadales	Sphingomonadaceae	Zymomonas
69	1488	B8IPU4|SAHH_METNO	38.72	3	1	1		51.247	Adenosylhomocysteinase	Methylobacterium nodulans (strain LMG 21967 / CNCM I-2342 / ORS 2060)	ahcY PE	Bacteria	Proteobacteria	Alphaproteobacteria	Rhizobiales	Methylobacteriaceae	Methylobacterium
69	1503	Q3B532|SAHH_PELLD	38.72	3	1	1		52.031	Adenosylhomocysteinase	Pelodictyon luteolum (strain DSM 273 / 2530)	ahcY PE	Bacteria	Chlorobi	Chlorobia	Chlorobiales	Chlorobiaceae	Pelodictyon
69	1548	B1ZLX0|SAHH_METPB	38.72	3	1	1		51.132	Adenosylhomocysteinase	Methylorubrum populi (strain ATCC BAA-705 / NCIMB 13946 / BJ001)	ahcY PE	Bacteria	Proteobacteria	Alphaproteobacteria	Rhizobiales	Methylobacteriaceae	Methylorubrum
69	1549	B3QJT3|SAHH_RHOPT	38.72	3	1	1		51.686	Adenosylhomocysteinase	Rhodopseudomonas palustris (strain TIE-1)	ahcY PE	Bacteria	Proteobacteria	Alphaproteobacteria	Rhizobiales	Bradyrhizobiaceae	Rhodopseudomonas
69	1550	Q6N2N5|SAHH_RHOPA	38.72	3	1	1		51.7	Adenosylhomocysteinase	Rhodopseudomonas palustris (strain ATCC BAA-98 / CGA009)	ahcY PE	Bacteria	Proteobacteria	Alphaproteobacteria	Rhizobiales	Bradyrhizobiaceae	Rhodopseudomonas
69	1551	Q13AQ5|SAHH_RHOPS	38.72	3	1	1		51.754	Adenosylhomocysteinase	Rhodopseudomonas palustris (strain BisB5)	ahcY PE	Bacteria	Proteobacteria	Alphaproteobacteria	Rhizobiales	Bradyrhizobiaceae	Rhodopseudomonas
69	1552	A0A087WNH6|SAHH_BRAEL	38.72	3	1	1		52.04	Adenosylhomocysteinase	Bradyrhizobium elkanii	ahcY PE	Bacteria	Proteobacteria	Alphaproteobacteria	Rhizobiales	Bradyrhizobiaceae	Bradyrhizobium
69	1571	Q8PCH5|SAHH_XANCP	38.72	2	1	1		52.629	Adenosylhomocysteinase	Xanthomonas campestris pv. campestris (strain ATCC 33913 / DSM 3586 / NCPPB 528 / LMG 568 / P 25)	ahcY PE	Bacteria	Proteobacteria	Gammaproteobacteria	Xanthomonadales	Xanthomonadaceae	Xanthomonas
69	1612	Q8A407|SAHH_BACTN	38.72	3	1	1		52.739	Adenosylhomocysteinase	Bacteroides thetaiotaomicron (strain ATCC 29148 / DSM 2079 / NCTC 10582 / E50 / VPI-5482)	ahcY PE	Bacteria	Bacteroidetes	Bacteroidia	Bacteroidales	Bacteroidaceae	Bacteroides
69	1616	A1BEZ2|SAHH_CHLPD	38.72	3	1	1		52.434	Adenosylhomocysteinase	Chlorobium phaeobacteroides (strain DSM 266)	ahcY PE	Bacteria	Chlorobi	Chlorobia	Chlorobiales	Chlorobiaceae	Chlorobium/Pelodictyon group
69	1620	A1WXM7|SAHH_HALHL	38.72	3	1	1		47.51	Adenosylhomocysteinase	Halorhodospira halophila (strain DSM 244 / SL1)	ahcY PE	Bacteria	Proteobacteria	Gammaproteobacteria	Chromatiales	Ectothiorhodospiraceae	Halorhodospira
69	1627	Q2G6T1|SAHH_NOVAD	38.72	3	1	1		50.9	Adenosylhomocysteinase	Novosphingobium aromaticivorans (strain ATCC 700278 / DSM 12444 / CIP 105152 / NBRC 16084 / F199)	ahcY PE	Bacteria	Proteobacteria	Alphaproteobacteria	Sphingomonadales	Sphingomonadaceae	Novosphingobium
69	1628	Q3A392|SAHH_PELCD	38.72	3	1	1		52.642	Adenosylhomocysteinase	Pelobacter carbinolicus (strain DSM 2380 / NBRC 103641 / GraBd1)	ahcY PE	Bacteria	Proteobacteria	Deltaproteobacteria	Desulfuromonadales	Desulfuromonadaceae	Pelobacter
69	1629	Q01VU1|SAHH_SOLUE	38.72	3	1	1		52.312	Adenosylhomocysteinase	Solibacter usitatus (strain Ellin6076)	ahcY PE	Bacteria	Acidobacteria	Acidobacteria	Bryobacterales	Solibacteraceae	Candidatus Solibacter
69	1662	Q9ZNA5|SAHH_ROSDO	38.72	3	1	1		50.485	Adenosylhomocysteinase	Roseobacter denitrificans (strain ATCC 33942 / OCh 114)	ahcY PE	Bacteria	Proteobacteria	Alphaproteobacteria	Rhodobacterales	Rhodobacteraceae	Roseobacter
69	1663	Q3AQC2|SAHH_CHLCH	38.72	3	1	1		52.247	Adenosylhomocysteinase	Chlorobium chlorochromatii (strain CaD3)	ahcY PE	Bacteria	Chlorobi	Chlorobia	Chlorobiales	Chlorobiaceae	Chlorobium/Pelodictyon group
69	1664	C6C1F4|SAHH_DESAD	38.72	3	1	1		52.049	Adenosylhomocysteinase	Desulfovibrio salexigens (strain ATCC 14822 / DSM 2638 / NCIB 8403 / VKM B-1763)	ahcY PE	Bacteria	Proteobacteria	Deltaproteobacteria	Desulfovibrionales	Desulfovibrionaceae	Desulfovibrio
81	775	Q1LL27|ACSA_CUPMC	58.25	2	1	1		72.399	Acetyl-coenzyme A synthetase	Cupriavidus metallidurans (strain ATCC 43123 / DSM 2839 / NBRC 102507 / CH34)	acsA PE	Bacteria	Proteobacteria	Betaproteobacteria	Burkholderiales	Burkholderiaceae	Cupriavidus
81	785	A2RYW5|ACSA_BURM9	58.25	2	1	1		72.282	Acetyl-coenzyme A synthetase	Burkholderia mallei (strain NCTC 10229)	acsA PE	Bacteria	Proteobacteria	Betaproteobacteria	Burkholderiales	Burkholderiaceae	Burkholderia
81	786	A1UWN5|ACSA_BURMS	58.25	2	1	1		72.282	Acetyl-coenzyme A synthetase	Burkholderia mallei (strain SAVP1)	acsA PE	Bacteria	Proteobacteria	Betaproteobacteria	Burkholderiales	Burkholderiaceae	Burkholderia
81	787	A3P2K7|ACSA_BURP0	58.25	2	1	1		72.282	Acetyl-coenzyme A synthetase	Burkholderia pseudomallei (strain 1106a)	acsA PE	Bacteria	Proteobacteria	Betaproteobacteria	Burkholderiales	Burkholderiaceae	Burkholderia
81	788	Q3JH62|ACSA_BURP1	58.25	2	1	1		72.282	Acetyl-coenzyme A synthetase	Burkholderia pseudomallei (strain 1710b)	acsA PE	Bacteria	Proteobacteria	Betaproteobacteria	Burkholderiales	Burkholderiaceae	Burkholderia
81	789	A3MG40|ACSA_BURM7	58.25	2	1	1		72.282	Acetyl-coenzyme A synthetase	Burkholderia mallei (strain NCTC 10247)	acsA PE	Bacteria	Proteobacteria	Betaproteobacteria	Burkholderiales	Burkholderiaceae	Burkholderia
81	790	Q2T3N9|ACSA_BURTA	58.25	2	1	1		72.217	Acetyl-coenzyme A synthetase	Burkholderia thailandensis (strain ATCC 700388 / DSM 13276 / CIP 106301 / E264)	acsA PE	Bacteria	Proteobacteria	Betaproteobacteria	Burkholderiales	Burkholderiaceae	Burkholderia
81	791	Q63NC4|ACSA_BURPS	58.25	2	1	1		72.282	Acetyl-coenzyme A synthetase	Burkholderia pseudomallei (strain K96243)	acsA PE	Bacteria	Proteobacteria	Betaproteobacteria	Burkholderiales	Burkholderiaceae	Burkholderia
81	792	A3NH07|ACSA_BURP6	58.25	2	1	1		72.282	Acetyl-coenzyme A synthetase	Burkholderia pseudomallei (strain 668)	acsA PE	Bacteria	Proteobacteria	Betaproteobacteria	Burkholderiales	Burkholderiaceae	Burkholderia
81	793	Q62AD1|ACSA_BURMA	58.25	2	1	1		72.282	Acetyl-coenzyme A synthetase	Burkholderia mallei (strain ATCC 23344)	acsA PE	Bacteria	Proteobacteria	Betaproteobacteria	Burkholderiales	Burkholderiaceae	Burkholderia
81	802	B2U6V1|ACSA_RALPJ	58.25	2	1	1		72.666	Acetyl-coenzyme A synthetase	Ralstonia pickettii (strain 12J)	acsA PE	Bacteria	Proteobacteria	Betaproteobacteria	Burkholderiales	Burkholderiaceae	Ralstonia
81	808	P31638|ACSA_CUPNH	58.25	2	1	1		72.602	Acetyl-coenzyme A synthetase	Cupriavidus necator (strain ATCC 17699 / DSM 428 / KCTC 22496 / NCIMB 10442 / H16 / Stanier 337)	acsA PE	Bacteria	Proteobacteria	Betaproteobacteria	Burkholderiales	Burkholderiaceae	Cupriavidus
81	813	Q46Z41|ACSA_CUPPJ	58.25	2	1	1		72.488	Acetyl-coenzyme A synthetase	Cupriavidus pinatubonensis (strain JMP 134 / LMG 1197)	acsA PE	Bacteria	Proteobacteria	Betaproteobacteria	Burkholderiales	Burkholderiaceae	Cupriavidus
81	814	B3R1X2|ACSA_CUPTR	58.25	2	1	1		72.452	Acetyl-coenzyme A synthetase	Cupriavidus taiwanensis (strain DSM 17343 / BCRC 17206 / CCUG 44338 / CIP 107171 / LMG 19424 / R1)	acsA PE	Bacteria	Proteobacteria	Betaproteobacteria	Burkholderiales	Burkholderiaceae	Cupriavidus
81	815	Q8XY11|ACSA_RALSO	58.25	2	1	1		72.439	Acetyl-coenzyme A synthetase	Ralstonia solanacearum (strain GMI1000)	acsA PE	Bacteria	Proteobacteria	Betaproteobacteria	Burkholderiales	Burkholderiaceae	Ralstonia
81	817	B2JD61|ACSA_PARP8	58.25	2	1	1		72.379	Acetyl-coenzyme A synthetase	Paraburkholderia phymatum (strain DSM 17167 / CIP 108236 / LMG 21445 / STM815)	acsA PE	Bacteria	Proteobacteria	Betaproteobacteria	Burkholderiales	Burkholderiaceae	Paraburkholderia
81	1008	Q1H0J2|ACSA_METFK	58.25	2	1	1		72.141	Acetyl-coenzyme A synthetase	Methylobacillus flagellatus (strain KT / ATCC 51484 / DSM 6875)	acsA PE	Bacteria	Proteobacteria	Betaproteobacteria	Nitrosomonadales	Methylophilaceae	Methylobacillus
81	1040	C1D6V9|ACSA_LARHH	58.25	2	1	1		71.807	Acetyl-coenzyme A synthetase	Laribacter hongkongensis (strain HLHK9)	acsA PE	Bacteria	Proteobacteria	Betaproteobacteria	Neisseriales	Chromobacteriaceae	Laribacter
81	1091	Q39EK2|ACSA_BURL3	58.25	2	1	1		72.195	Acetyl-coenzyme A synthetase	Burkholderia lata (strain ATCC 17760 / DSM 23089 / LMG 22485 / NCIMB 9086 / R18194 / 383)	acsA PE	Bacteria	Proteobacteria	Betaproteobacteria	Burkholderiales	Burkholderiaceae	Burkholderia
81	1214	Q7NSY7|ACSA_CHRVO	58.25	2	1	1		72.048	Acetyl-coenzyme A synthetase	Chromobacterium violaceum (strain ATCC 12472 / DSM 30191 / JCM 1249 / NBRC 12614 / NCIMB 9131 / NCTC 9757)	acsA PE	Bacteria	Proteobacteria	Betaproteobacteria	Neisseriales	Chromobacteriaceae	Chromobacterium
81	1345	Q88DW6|ACSA2_PSEPK	58.25	2	1	1		71.251	Acetyl-coenzyme A synthetase 2	Pseudomonas putida (strain ATCC 47054 / DSM 6125 / NCIMB 11950 / KT2440)	acsA2 PE	Bacteria	Proteobacteria	Gammaproteobacteria	Pseudomonadales	Pseudomonadaceae	Pseudomonas
81	1373	P59872|ACSA_RHOBA	58.25	2	1	1		74.143	Acetyl-coenzyme A synthetase	Rhodopirellula baltica (strain DSM 10527 / NCIMB 13988 / SH1)	acsA PE	Bacteria	Planctomycetes	Planctomycetia	Pirellulales	Pirellulaceae	Rhodopirellula
81	1493	B8FIN2|ACSA_DESAL	58.25	2	1	1		72.114	Acetyl-coenzyme A synthetase	Desulfatibacillum aliphaticivorans	acsA PE	Bacteria	Proteobacteria	Deltaproteobacteria	Desulfobacterales	Desulfobacteraceae	Desulfatibacillum
81	1494	Q2G512|ACSA_NOVAD	58.25	2	1	1		71.887	Acetyl-coenzyme A synthetase	Novosphingobium aromaticivorans (strain ATCC 700278 / DSM 12444 / CIP 105152 / NBRC 16084 / F199)	acsA PE	Bacteria	Proteobacteria	Alphaproteobacteria	Sphingomonadales	Sphingomonadaceae	Novosphingobium
81	1495	Q0AFF1|ACSA_NITEC	58.25	2	1	1		73.338	Acetyl-coenzyme A synthetase	Nitrosomonas eutropha (strain DSM 101675 / C91 / Nm57)	acsA PE	Bacteria	Proteobacteria	Betaproteobacteria	Nitrosomonadales	Nitrosomonadaceae	Nitrosomonas
81	1496	Q3SLF4|ACSA_THIDA	58.25	2	1	1		72.049	Acetyl-coenzyme A synthetase	Thiobacillus denitrificans (strain ATCC 25259)	acsA PE	Bacteria	Proteobacteria	Betaproteobacteria	Nitrosomonadales	Thiobacillaceae	Thiobacillus
94	1150	P57508|BIPA_BUCAI	54.26	2	1	1		68.506	50S ribosomal subunit assembly factor BipA	Buchnera aphidicola subsp. Acyrthosiphon pisum (strain APS)	bipA PE	Bacteria	Proteobacteria	Gammaproteobacteria	Enterobacterales	Erwiniaceae	Buchnera
94	1229	Q8K9C8|BIPA_BUCAP	54.26	2	1	1		69.247	50S ribosomal subunit assembly factor BipA	Buchnera aphidicola subsp. Schizaphis graminum (strain Sg)	bipA PE	Bacteria	Proteobacteria	Gammaproteobacteria	Enterobacterales	Erwiniaceae	Buchnera
94	1240	O07631|BIPA_BACSU	54.26	2	1	1		68.389	50S ribosomal subunit assembly factor BipA	Bacillus subtilis (strain 168)	bipA PE	Bacteria	Firmicutes	Bacilli	Bacillales	Bacillaceae	Bacillus
94	1359	P0A3B1|BIPA_ECOL6	54.26	2	1	1		67.356	50S ribosomal subunit assembly factor BipA	Escherichia coli O6:H1 (strain CFT073 / ATCC 700928 / UPEC)	bipA PE	Bacteria	Proteobacteria	Gammaproteobacteria	Enterobacterales	Enterobacteriaceae	Escherichia
94	1360	P0A3B3|BIPA_ECO57	54.26	2	1	1		67.356	50S ribosomal subunit assembly factor BipA	Escherichia coli O157:H7	bipA PE	Bacteria	Proteobacteria	Gammaproteobacteria	Enterobacterales	Enterobacteriaceae	Escherichia
94	1361	H9L427|BIPA_SALTY	54.26	2	1	1		67.377	50S ribosomal subunit assembly factor BipA	Salmonella typhimurium (strain LT2 / SGSC1412 / ATCC 700720)	bipA PE	Bacteria	Proteobacteria	Gammaproteobacteria	Enterobacterales	Enterobacteriaceae	Salmonella
94	1362	P0DTT0|BIPA_ECOLI	54.26	2	1	1		67.356	50S ribosomal subunit assembly factor BipA	Escherichia coli (strain K12)	bipA PE	Bacteria	Proteobacteria	Gammaproteobacteria	Enterobacterales	Enterobacteriaceae	Escherichia
94	1363	P0A3B2|BIPA_ECO27	54.26	2	1	1		67.356	50S ribosomal subunit assembly factor BipA	Escherichia coli O127:H6 (strain E2348/69 / EPEC)	bipA PE	Bacteria	Proteobacteria	Gammaproteobacteria	Enterobacterales	Enterobacteriaceae	Escherichia
94	1364	P0A3B4|BIPA_SHIFL	54.26	2	1	1		67.356	50S ribosomal subunit assembly factor BipA	Shigella flexneri	bipA PE	Bacteria	Proteobacteria	Gammaproteobacteria	Enterobacterales	Enterobacteriaceae	Shigella
94	1365	P44910|BIPA_HAEIN	54.26	2	1	1		68.47	50S ribosomal subunit assembly factor BipA	Haemophilus influenzae (strain ATCC 51907 / DSM 11121 / KW20 / Rd)	bipA PE	Bacteria	Proteobacteria	Gammaproteobacteria	Pasteurellales	Pasteurellaceae	Haemophilus
94	1525	Q89AC9|BIPA_BUCBP	54.26	2	1	1		69.146	50S ribosomal subunit assembly factor BipA	Buchnera aphidicola subsp. Baizongia pistaciae (strain Bp)	bipA PE	Bacteria	Proteobacteria	Gammaproteobacteria	Enterobacterales	Erwiniaceae	Buchnera
74	835	B0U5I9|RS2_XYLFM	51.91	3	1	1		29.229	30S ribosomal protein S2	Xylella fastidiosa (strain M12)	rpsB PE	Bacteria	Proteobacteria	Gammaproteobacteria	Xanthomonadales	Xanthomonadaceae	Xylella
74	851	B2I9U3|RS2_XYLF2	51.91	3	1	1		29.201	30S ribosomal protein S2	Xylella fastidiosa (strain M23)	rpsB PE	Bacteria	Proteobacteria	Gammaproteobacteria	Xanthomonadales	Xanthomonadaceae	Xylella
74	852	P66547|RS2_XYLFT	51.91	3	1	1		29.201	30S ribosomal protein S2	Xylella fastidiosa (strain Temecula1 / ATCC 700964)	rpsB PE	Bacteria	Proteobacteria	Gammaproteobacteria	Xanthomonadales	Xanthomonadaceae	Xylella
74	853	P66546|RS2_XYLFA	51.91	3	1	1		29.201	30S ribosomal protein S2	Xylella fastidiosa (strain 9a5c)	rpsB PE	Bacteria	Proteobacteria	Gammaproteobacteria	Xanthomonadales	Xanthomonadaceae	Xylella
74	1012	A4SYV1|RS2_POLAQ	51.91	3	1	1		27.451	30S ribosomal protein S2	Polynucleobacter asymbioticus (strain DSM 18221 / CIP 109841 / QLW-P1DMWA-1)	rpsB PE	Bacteria	Proteobacteria	Betaproteobacteria	Burkholderiales	Burkholderiaceae	Polynucleobacter
74	1047	Q8PMK5|RS2_XANAC	51.91	3	1	1		29.235	30S ribosomal protein S2	Xanthomonas axonopodis pv. citri (strain 306)	rpsB PE	Bacteria	Proteobacteria	Gammaproteobacteria	Xanthomonadales	Xanthomonadaceae	Xanthomonas
74	1048	Q3BVK3|RS2_XANC5	51.91	3	1	1		29.265	30S ribosomal protein S2	Xanthomonas campestris pv. vesicatoria (strain 85-10)	rpsB PE	Bacteria	Proteobacteria	Gammaproteobacteria	Xanthomonadales	Xanthomonadaceae	Xanthomonas
74	1049	Q2P4A5|RS2_XANOM	51.91	3	1	1		29.491	30S ribosomal protein S2	Xanthomonas oryzae pv. oryzae (strain MAFF 311018)	rpsB PE	Bacteria	Proteobacteria	Gammaproteobacteria	Xanthomonadales	Xanthomonadaceae	Xanthomonas
74	1050	Q5H1E0|RS2_XANOR	51.91	3	1	1		29.491	30S ribosomal protein S2	Xanthomonas oryzae pv. oryzae (strain KACC10331 / KXO85)	rpsB PE	Bacteria	Proteobacteria	Gammaproteobacteria	Xanthomonadales	Xanthomonadaceae	Xanthomonas
74	1051	Q4USR2|RS2_XANC8	51.91	3	1	1		30.169	30S ribosomal protein S2	Xanthomonas campestris pv. campestris (strain 8004)	rpsB PE	Bacteria	Proteobacteria	Gammaproteobacteria	Xanthomonadales	Xanthomonadaceae	Xanthomonas
74	1052	Q8PAV2|RS2_XANCP	51.91	3	1	1		30.15	30S ribosomal protein S2	Xanthomonas campestris pv. campestris (strain ATCC 33913 / DSM 3586 / NCPPB 528 / LMG 568 / P 25)	rpsB PE	Bacteria	Proteobacteria	Gammaproteobacteria	Xanthomonadales	Xanthomonadaceae	Xanthomonas
74	1053	B0RW65|RS2_XANCB	51.91	3	1	1		30.169	30S ribosomal protein S2	Xanthomonas campestris pv. campestris (strain B100)	rpsB PE	Bacteria	Proteobacteria	Gammaproteobacteria	Xanthomonadales	Xanthomonadaceae	Xanthomonas
74	1153	B4SQ23|RS2_STRM5	51.91	3	1	1		29.448	30S ribosomal protein S2	Stenotrophomonas maltophilia (strain R551-3)	rpsB PE	Bacteria	Proteobacteria	Gammaproteobacteria	Xanthomonadales	Xanthomonadaceae	Stenotrophomonas
74	1154	B2FIA9|RS2_STRMK	51.91	3	1	1		29.578	30S ribosomal protein S2	Stenotrophomonas maltophilia (strain K279a)	rpsB PE	Bacteria	Proteobacteria	Gammaproteobacteria	Xanthomonadales	Xanthomonadaceae	Stenotrophomonas
74	1187	Q39F43|RS2_BURL3	51.91	3	1	1		27.119	30S ribosomal protein S2	Burkholderia lata (strain ATCC 17760 / DSM 23089 / LMG 22485 / NCIMB 9086 / R18194 / 383)	rpsB PE	Bacteria	Proteobacteria	Betaproteobacteria	Burkholderiales	Burkholderiaceae	Burkholderia
74	1188	A0K8E3|RS2_BURCH	51.91	3	1	1		27.119	30S ribosomal protein S2	Burkholderia cenocepacia (strain HI2424)	rpsB PE	Bacteria	Proteobacteria	Betaproteobacteria	Burkholderiales	Burkholderiaceae	Burkholderia
74	1189	Q63T12|RS2_BURPS	51.91	3	1	1		27.137	30S ribosomal protein S2	Burkholderia pseudomallei (strain K96243)	rpsB PE	Bacteria	Proteobacteria	Betaproteobacteria	Burkholderiales	Burkholderiaceae	Burkholderia
74	1190	B4ECN1|RS2_BURCJ	51.91	3	1	1		27.115	30S ribosomal protein S2	Burkholderia cenocepacia (strain ATCC BAA-245 / DSM 16553 / LMG 16656 / NCTC 13227 / J2315 / CF5610)	rpsB PE	Bacteria	Proteobacteria	Betaproteobacteria	Burkholderiales	Burkholderiaceae	Burkholderia
74	1191	A4JF75|RS2_BURVG	51.91	3	1	1		27.144	30S ribosomal protein S2	Burkholderia vietnamiensis (strain G4 / LMG 22486)	rpsB PE	Bacteria	Proteobacteria	Betaproteobacteria	Burkholderiales	Burkholderiaceae	Burkholderia
74	1192	A2SB72|RS2_BURM9	51.91	3	1	1		27.137	30S ribosomal protein S2	Burkholderia mallei (strain NCTC 10229)	rpsB PE	Bacteria	Proteobacteria	Betaproteobacteria	Burkholderiales	Burkholderiaceae	Burkholderia
74	1193	Q0BE15|RS2_BURCM	51.91	3	1	1		27.099	30S ribosomal protein S2	Burkholderia ambifaria (strain ATCC BAA-244 / AMMD)	rpsB PE	Bacteria	Proteobacteria	Betaproteobacteria	Burkholderiales	Burkholderiaceae	Burkholderia
74	1194	Q0KA16|RS2_CUPNH	51.91	3	1	1		27.327	30S ribosomal protein S2	Cupriavidus necator (strain ATCC 17699 / DSM 428 / KCTC 22496 / NCIMB 10442 / H16 / Stanier 337)	rpsB PE	Bacteria	Proteobacteria	Betaproteobacteria	Burkholderiales	Burkholderiaceae	Cupriavidus
74	1325	A1WHU2|RS2_VEREI	51.91	3	1	1		27.569	30S ribosomal protein S2	Verminephrobacter eiseniae (strain EF01-2)	rpsB PE	Bacteria	Proteobacteria	Betaproteobacteria	Burkholderiales	Comamonadaceae	Verminephrobacter
74	1422	A4VJS1|RS2_PSEU5	51.91	3	1	1		27.266	30S ribosomal protein S2	Pseudomonas stutzeri (strain A1501)	rpsB PE	Bacteria	Proteobacteria	Gammaproteobacteria	Pseudomonadales	Pseudomonadaceae	Pseudomonas
74	1423	A6V1D2|RS2_PSEA7	51.91	3	1	1		27.32	30S ribosomal protein S2	Pseudomonas aeruginosa (strain PA7)	rpsB PE	Bacteria	Proteobacteria	Gammaproteobacteria	Pseudomonadales	Pseudomonadaceae	Pseudomonas
74	1424	C1DSU6|RS2_AZOVD	51.91	3	1	1		27.286	30S ribosomal protein S2	Azotobacter vinelandii (strain DJ / ATCC BAA-1303)	rpsB PE	Bacteria	Proteobacteria	Gammaproteobacteria	Pseudomonadales	Pseudomonadaceae	Azotobacter
74	1425	A1WX21|RS2_HALHL	51.91	3	1	1		27.553	30S ribosomal protein S2	Halorhodospira halophila (strain DSM 244 / SL1)	rpsB PE	Bacteria	Proteobacteria	Gammaproteobacteria	Chromatiales	Ectothiorhodospiraceae	Halorhodospira
74	1426	Q4ZWS8|RS2_PSEU2	51.91	3	1	1		27.205	30S ribosomal protein S2	Pseudomonas syringae pv. syringae (strain B728a)	rpsB PE	Bacteria	Proteobacteria	Gammaproteobacteria	Pseudomonadales	Pseudomonadaceae	Pseudomonas
74	1427	Q5WVY7|RS2_LEGPL	51.91	3	1	1		28.751	30S ribosomal protein S2	Legionella pneumophila (strain Lens)	rpsB PE	Bacteria	Proteobacteria	Gammaproteobacteria	Legionellales	Legionellaceae	Legionella
74	1428	Q5X4J7|RS2_LEGPA	51.91	3	1	1		28.75	30S ribosomal protein S2	Legionella pneumophila (strain Paris)	rpsB PE	Bacteria	Proteobacteria	Gammaproteobacteria	Legionellales	Legionellaceae	Legionella
74	1446	C5CKS0|RS2_VARPS	51.91	3	1	1		27.473	30S ribosomal protein S2	Variovorax paradoxus (strain S110)	rpsB PE	Bacteria	Proteobacteria	Betaproteobacteria	Burkholderiales	Comamonadaceae	Variovorax
74	1447	A9BMN2|RS2_DELAS	51.91	3	1	1		27.438	30S ribosomal protein S2	Delftia acidovorans (strain DSM 14801 / SPH-1)	rpsB PE	Bacteria	Proteobacteria	Betaproteobacteria	Burkholderiales	Comamonadaceae	Delftia
74	1533	Q1I626|RS2_PSEE4	51.91	3	1	1		27.009	30S ribosomal protein S2	Pseudomonas entomophila (strain L48)	rpsB PE	Bacteria	Proteobacteria	Gammaproteobacteria	Pseudomonadales	Pseudomonadaceae	Pseudomonas
74	1534	B1JBR0|RS2_PSEPW	51.91	3	1	1		27.055	30S ribosomal protein S2	Pseudomonas putida (strain W619)	rpsB PE	Bacteria	Proteobacteria	Gammaproteobacteria	Pseudomonadales	Pseudomonadaceae	Pseudomonas
74	1535	B0KS99|RS2_PSEPG	51.91	3	1	1		27.049	30S ribosomal protein S2	Pseudomonas putida (strain GB-1)	rpsB PE	Bacteria	Proteobacteria	Gammaproteobacteria	Pseudomonadales	Pseudomonadaceae	Pseudomonas
92	1265	Q5FFE6|EFTU_EHRRG	50.24	3	1	1		43.282	Elongation factor Tu	Ehrlichia ruminantium (strain Gardel)	tuf1 PE	Bacteria	Proteobacteria	Alphaproteobacteria	Rickettsiales	Anaplasmataceae	Ehrlichia
92	1266	Q5HAS0|EFTU_EHRRW	50.24	3	1	1		43.282	Elongation factor Tu	Ehrlichia ruminantium (strain Welgevonden)	tuf1 PE	Bacteria	Proteobacteria	Alphaproteobacteria	Rickettsiales	Anaplasmataceae	Ehrlichia
85	1146	Q1LI19|RL7_CUPMC	49.81	9	1	1		12.611	50S ribosomal protein L7/L12	Cupriavidus metallidurans (strain ATCC 43123 / DSM 2839 / NBRC 102507 / CH34)	rplL PE	Bacteria	Proteobacteria	Betaproteobacteria	Burkholderiales	Burkholderiaceae	Cupriavidus
85	1156	A9ADI4|RL7_BURM1	49.81	9	1	1		12.529	50S ribosomal protein L7/L12	Burkholderia multivorans (strain ATCC 17616 / 249)	rplL PE	Bacteria	Proteobacteria	Betaproteobacteria	Burkholderiales	Burkholderiaceae	Burkholderia
85	1175	A3P0C6|RL7_BURP0	49.81	9	1	1		12.559	50S ribosomal protein L7/L12	Burkholderia pseudomallei (strain 1106a)	rplL PE	Bacteria	Proteobacteria	Betaproteobacteria	Burkholderiales	Burkholderiaceae	Burkholderia
85	1176	Q62GJ6|RL7_BURMA	49.81	9	1	1		12.559	50S ribosomal protein L7/L12	Burkholderia mallei (strain ATCC 23344)	rplL PE	Bacteria	Proteobacteria	Betaproteobacteria	Burkholderiales	Burkholderiaceae	Burkholderia
85	1177	Q3JMQ2|RL7_BURP1	49.81	9	1	1		12.559	50S ribosomal protein L7/L12	Burkholderia pseudomallei (strain 1710b)	rplL PE	Bacteria	Proteobacteria	Betaproteobacteria	Burkholderiales	Burkholderiaceae	Burkholderia
85	1178	Q2SU18|RL7_BURTA	49.81	9	1	1		12.529	50S ribosomal protein L7/L12	Burkholderia thailandensis (strain ATCC 700388 / DSM 13276 / CIP 106301 / E264)	rplL PE	Bacteria	Proteobacteria	Betaproteobacteria	Burkholderiales	Burkholderiaceae	Burkholderia
85	1179	A1V8B3|RL7_BURMS	49.81	9	1	1		12.559	50S ribosomal protein L7/L12	Burkholderia mallei (strain SAVP1)	rplL PE	Bacteria	Proteobacteria	Betaproteobacteria	Burkholderiales	Burkholderiaceae	Burkholderia
85	1180	A2S7G5|RL7_BURM9	49.81	9	1	1		12.559	50S ribosomal protein L7/L12	Burkholderia mallei (strain NCTC 10229)	rplL PE	Bacteria	Proteobacteria	Betaproteobacteria	Burkholderiales	Burkholderiaceae	Burkholderia
85	1181	A3MRU4|RL7_BURM7	49.81	9	1	1		12.559	50S ribosomal protein L7/L12	Burkholderia mallei (strain NCTC 10247)	rplL PE	Bacteria	Proteobacteria	Betaproteobacteria	Burkholderiales	Burkholderiaceae	Burkholderia
85	1182	Q63Q02|RL7_BURPS	49.81	9	1	1		12.559	50S ribosomal protein L7/L12	Burkholderia pseudomallei (strain K96243)	rplL PE	Bacteria	Proteobacteria	Betaproteobacteria	Burkholderiales	Burkholderiaceae	Burkholderia
85	1183	A3NEI8|RL7_BURP6	49.81	9	1	1		12.559	50S ribosomal protein L7/L12	Burkholderia pseudomallei (strain 668)	rplL PE	Bacteria	Proteobacteria	Betaproteobacteria	Burkholderiales	Burkholderiaceae	Burkholderia
85	1206	Q0K605|RL7_CUPNH	49.81	9	1	1		12.534	50S ribosomal protein L7/L12	Cupriavidus necator (strain ATCC 17699 / DSM 428 / KCTC 22496 / NCIMB 10442 / H16 / Stanier 337)	rplL PE	Bacteria	Proteobacteria	Betaproteobacteria	Burkholderiales	Burkholderiaceae	Cupriavidus
85	1207	B3R7T7|RL7_CUPTR	49.81	9	1	1		12.549	50S ribosomal protein L7/L12	Cupriavidus taiwanensis (strain DSM 17343 / BCRC 17206 / CCUG 44338 / CIP 107171 / LMG 19424 / R1)	rplL PE	Bacteria	Proteobacteria	Betaproteobacteria	Burkholderiales	Burkholderiaceae	Cupriavidus
85	1444	Q3A9Q5|RL7_CARHZ	49.81	9	1	1		13.104	50S ribosomal protein L7/L12	Carboxydothermus hydrogenoformans (strain ATCC BAA-161 / DSM 6008 / Z-2901)	rplL PE	Bacteria	Firmicutes	Clostridia	Thermoanaerobacterales	Thermoanaerobacteraceae	Carboxydothermus
80	1029	A0K3L4|RL1_BURCH	48.9	5	1	1		24.362	50S ribosomal protein L1	Burkholderia cenocepacia (strain HI2424)	rplA PE	Bacteria	Proteobacteria	Betaproteobacteria	Burkholderiales	Burkholderiaceae	Burkholderia
80	1030	B1JU11|RL1_BURCC	48.9	5	1	1		24.362	50S ribosomal protein L1	Burkholderia cenocepacia (strain MC0-3)	rplA PE	Bacteria	Proteobacteria	Betaproteobacteria	Burkholderiales	Burkholderiaceae	Burkholderia
80	1031	Q1BRT7|RL1_BURCA	48.9	5	1	1		24.362	50S ribosomal protein L1	Burkholderia cenocepacia (strain AU 1054)	rplA PE	Bacteria	Proteobacteria	Betaproteobacteria	Burkholderiales	Burkholderiaceae	Burkholderia
80	1056	Q39KH8|RL1_BURL3	48.9	5	1	1		24.353	50S ribosomal protein L1	Burkholderia lata (strain ATCC 17760 / DSM 23089 / LMG 22485 / NCIMB 9086 / R18194 / 383)	rplA PE	Bacteria	Proteobacteria	Betaproteobacteria	Burkholderiales	Burkholderiaceae	Burkholderia
80	1057	B4E5A9|RL1_BURCJ	48.9	5	1	1		24.353	50S ribosomal protein L1	Burkholderia cenocepacia (strain ATCC BAA-245 / DSM 16553 / LMG 16656 / NCTC 13227 / J2315 / CF5610)	rplA PE	Bacteria	Proteobacteria	Betaproteobacteria	Burkholderiales	Burkholderiaceae	Burkholderia
80	1058	B1YRB9|RL1_BURA4	48.9	5	1	1		24.281	50S ribosomal protein L1	Burkholderia ambifaria (strain MC40-6)	rplA PE	Bacteria	Proteobacteria	Betaproteobacteria	Burkholderiales	Burkholderiaceae	Burkholderia
80	1059	Q0BJ57|RL1_BURCM	48.9	5	1	1		24.281	50S ribosomal protein L1	Burkholderia ambifaria (strain ATCC BAA-244 / AMMD)	rplA PE	Bacteria	Proteobacteria	Betaproteobacteria	Burkholderiales	Burkholderiaceae	Burkholderia
80	1060	A4JAM9|RL1_BURVG	48.9	5	1	1		24.368	50S ribosomal protein L1	Burkholderia vietnamiensis (strain G4 / LMG 22486)	rplA PE	Bacteria	Proteobacteria	Betaproteobacteria	Burkholderiales	Burkholderiaceae	Burkholderia
80	1061	A2SLG8|RL1_METPP	48.9	5	1	1		24.552	50S ribosomal protein L1	Methylibium petroleiphilum (strain ATCC BAA-1232 / LMG 22953 / PM1)	rplA PE	Bacteria	Proteobacteria	Betaproteobacteria	Burkholderiales	Burkholderiales, not assigned to family	Methylibium
80	1063	Q46WD1|RL1_CUPPJ	48.9	5	1	1		23.951	50S ribosomal protein L1	Cupriavidus pinatubonensis (strain JMP 134 / LMG 1197)	rplA PE	Bacteria	Proteobacteria	Betaproteobacteria	Burkholderiales	Burkholderiaceae	Cupriavidus
80	1066	B3R7T9|RL1_CUPTR	48.9	5	1	1		23.891	50S ribosomal protein L1	Cupriavidus taiwanensis (strain DSM 17343 / BCRC 17206 / CCUG 44338 / CIP 107171 / LMG 19424 / R1)	rplA PE	Bacteria	Proteobacteria	Betaproteobacteria	Burkholderiales	Burkholderiaceae	Cupriavidus
80	1085	A9ADI2|RL1_BURM1	48.9	5	1	1		24.278	50S ribosomal protein L1	Burkholderia multivorans (strain ATCC 17616 / 249)	rplA PE	Bacteria	Proteobacteria	Betaproteobacteria	Burkholderiales	Burkholderiaceae	Burkholderia
80	1104	Q123G0|RL1_POLSJ	48.9	5	1	1		23.97	50S ribosomal protein L1	Polaromonas sp. (strain JS666 / ATCC BAA-500)	rplA PE	Bacteria	Proteobacteria	Betaproteobacteria	Burkholderiales	Comamonadaceae	Polaromonas
80	1126	Q62GJ4|RL1_BURMA	48.9	5	1	1		24.321	50S ribosomal protein L1	Burkholderia mallei (strain ATCC 23344)	rplA PE	Bacteria	Proteobacteria	Betaproteobacteria	Burkholderiales	Burkholderiaceae	Burkholderia
80	1127	A2S7G3|RL1_BURM9	48.9	5	1	1		24.321	50S ribosomal protein L1	Burkholderia mallei (strain NCTC 10229)	rplA PE	Bacteria	Proteobacteria	Betaproteobacteria	Burkholderiales	Burkholderiaceae	Burkholderia
80	1128	A3NEJ0|RL1_BURP6	48.9	5	1	1		24.321	50S ribosomal protein L1	Burkholderia pseudomallei (strain 668)	rplA PE	Bacteria	Proteobacteria	Betaproteobacteria	Burkholderiales	Burkholderiaceae	Burkholderia
80	1129	Q2SU16|RL1_BURTA	48.9	5	1	1		24.321	50S ribosomal protein L1	Burkholderia thailandensis (strain ATCC 700388 / DSM 13276 / CIP 106301 / E264)	rplA PE	Bacteria	Proteobacteria	Betaproteobacteria	Burkholderiales	Burkholderiaceae	Burkholderia
80	1130	A1V8B5|RL1_BURMS	48.9	5	1	1		24.321	50S ribosomal protein L1	Burkholderia mallei (strain SAVP1)	rplA PE	Bacteria	Proteobacteria	Betaproteobacteria	Burkholderiales	Burkholderiaceae	Burkholderia
80	1131	A3P0C8|RL1_BURP0	48.9	5	1	1		24.321	50S ribosomal protein L1	Burkholderia pseudomallei (strain 1106a)	rplA PE	Bacteria	Proteobacteria	Betaproteobacteria	Burkholderiales	Burkholderiaceae	Burkholderia
80	1132	Q3JMQ0|RL1_BURP1	48.9	5	1	1		24.321	50S ribosomal protein L1	Burkholderia pseudomallei (strain 1710b)	rplA PE	Bacteria	Proteobacteria	Betaproteobacteria	Burkholderiales	Burkholderiaceae	Burkholderia
80	1133	Q63Q00|RL1_BURPS	48.9	5	1	1		24.321	50S ribosomal protein L1	Burkholderia pseudomallei (strain K96243)	rplA PE	Bacteria	Proteobacteria	Betaproteobacteria	Burkholderiales	Burkholderiaceae	Burkholderia
80	1134	A3MRU2|RL1_BURM7	48.9	5	1	1		24.321	50S ribosomal protein L1	Burkholderia mallei (strain NCTC 10247)	rplA PE	Bacteria	Proteobacteria	Betaproteobacteria	Burkholderiales	Burkholderiaceae	Burkholderia
80	1137	Q1LI17|RL1_CUPMC	48.9	5	1	1		24.072	50S ribosomal protein L1	Cupriavidus metallidurans (strain ATCC 43123 / DSM 2839 / NBRC 102507 / CH34)	rplA PE	Bacteria	Proteobacteria	Betaproteobacteria	Burkholderiales	Burkholderiaceae	Cupriavidus
80	1138	Q0K603|RL1_CUPNH	48.9	5	1	1		23.967	50S ribosomal protein L1	Cupriavidus necator (strain ATCC 17699 / DSM 428 / KCTC 22496 / NCIMB 10442 / H16 / Stanier 337)	rplA PE	Bacteria	Proteobacteria	Betaproteobacteria	Burkholderiales	Burkholderiaceae	Cupriavidus
80	1151	A1VTG1|RL1_POLNA	48.9	5	1	1		23.941	50S ribosomal protein L1	Polaromonas naphthalenivorans (strain CJ2)	rplA PE	Bacteria	Proteobacteria	Betaproteobacteria	Burkholderiales	Comamonadaceae	Polaromonas
80	1274	A6T3L6|RL1_JANMA	48.9	5	1	1		24.071	50S ribosomal protein L1	Janthinobacterium sp. (strain Marseille)	rplA PE	Bacteria	Proteobacteria	Betaproteobacteria	Burkholderiales	Oxalobacteraceae	Janthinobacterium
80	1456	A4G9U8|RL1_HERAR	48.9	5	1	1		24.172	50S ribosomal protein L1	Herminiimonas arsenicoxydans	rplA PE	Bacteria	Proteobacteria	Betaproteobacteria	Burkholderiales	Oxalobacteraceae	Herminiimonas
72	763	Q89X72|ATPA_BRADU	48.13	2	1	1		55.164	ATP synthase subunit alpha	Bradyrhizobium diazoefficiens (strain JCM 10833 / BCRC 13528 / IAM 13628 / NBRC 14792 / USDA 110)	atpA PE	Bacteria	Proteobacteria	Alphaproteobacteria	Rhizobiales	Bradyrhizobiaceae	Bradyrhizobium
72	766	A5E948|ATPA_BRASB	48.13	2	1	1		55.168	ATP synthase subunit alpha	Bradyrhizobium sp. (strain BTAi1 / ATCC BAA-1182)	atpA PE	Bacteria	Proteobacteria	Alphaproteobacteria	Rhizobiales	Bradyrhizobiaceae	Bradyrhizobium
72	767	A4YKD8|ATPA_BRASO	48.13	2	1	1		55.195	ATP synthase subunit alpha	Bradyrhizobium sp. (strain ORS 278)	atpA PE	Bacteria	Proteobacteria	Alphaproteobacteria	Rhizobiales	Bradyrhizobiaceae	Bradyrhizobium
72	768	Q3SVJ4|ATPA_NITWN	48.13	2	1	1		55.182	ATP synthase subunit alpha	Nitrobacter winogradskyi (strain ATCC 25391 / DSM 10237 / CIP 104748 / NCIMB 11846 / Nb-255)	atpA PE	Bacteria	Proteobacteria	Alphaproteobacteria	Rhizobiales	Bradyrhizobiaceae	Nitrobacter
72	783	Q11DD7|ATPA_CHESB	48.13	2	1	1		55.028	ATP synthase subunit alpha	Chelativorans sp. (strain BNC1)	atpA PE	Bacteria	Proteobacteria	Alphaproteobacteria	Rhizobiales	Phyllobacteriaceae	Chelativorans
72	784	A7HT50|ATPA_PARL1	48.13	2	1	1		54.994	ATP synthase subunit alpha	Parvibaculum lavamentivorans (strain DS-1 / DSM 13023 / NCIMB 13966)	atpA PE	Bacteria	Proteobacteria	Alphaproteobacteria	Rhizobiales	Rhodobiaceae	Parvibaculum
72	805	A7IH29|ATPA_XANP2	48.13	2	1	1		55.19	ATP synthase subunit alpha	Xanthobacter autotrophicus (strain ATCC BAA-1158 / Py2)	atpA PE	Bacteria	Proteobacteria	Alphaproteobacteria	Rhizobiales	Xanthobacteraceae	Xanthobacter
72	807	B8EQP9|ATPA_METSB	48.13	2	1	1		54.743	ATP synthase subunit alpha	Methylocella silvestris (strain DSM 15510 / CIP 108128 / LMG 27833 / NCIMB 13906 / BL2)	atpA PE	Bacteria	Proteobacteria	Alphaproteobacteria	Rhizobiales	Beijerinckiaceae	Methylocella
72	810	B6JD06|ATPA_OLICO	48.13	2	1	1		55.17	ATP synthase subunit alpha	Oligotropha carboxidovorans (strain ATCC 49405 / DSM 1227 / KCTC 32145 / OM5)	atpA PE	Bacteria	Proteobacteria	Alphaproteobacteria	Rhizobiales	Bradyrhizobiaceae	Oligotropha
72	811	A8HS15|ATPA_AZOC5	48.13	2	1	1		55.188	ATP synthase subunit alpha	Azorhizobium caulinodans (strain ATCC 43989 / DSM 5975 / JCM 20966 / NBRC 14845 / NCIMB 13405 / ORS 571)	atpA PE	Bacteria	Proteobacteria	Alphaproteobacteria	Rhizobiales	Xanthobacteraceae	Azorhizobium
72	841	A1UR47|ATPA_BARBK	48.13	2	1	1		55.573	ATP synthase subunit alpha	Bartonella bacilliformis (strain ATCC 35685 / NCTC 12138 / KC583)	atpA PE	Bacteria	Proteobacteria	Alphaproteobacteria	Rhizobiales	Bartonellaceae	Bartonella
72	1196	A8FIB4|ATPA_BACP2	48.13	2	1	1		54.649	ATP synthase subunit alpha	Bacillus pumilus (strain SAFR-032)	atpA PE	Bacteria	Firmicutes	Bacilli	Bacillales	Bacillaceae	Bacillus
72	1204	A7Z9Q2|ATPA_BACVZ	48.13	2	1	1		54.724	ATP synthase subunit alpha	Bacillus velezensis (strain DSM 23117 / BGSC 10A6 / FZB42)	atpA PE	Bacteria	Firmicutes	Bacilli	Bacillales	Bacillaceae	Bacillus
72	1205	P37808|ATPA_BACSU	48.13	2	1	1		54.598	ATP synthase subunit alpha	Bacillus subtilis (strain 168)	atpA PE	Bacteria	Firmicutes	Bacilli	Bacillales	Bacillaceae	Bacillus
72	1235	A9IYX0|ATPA_BART1	48.13	2	1	1		55.666	ATP synthase subunit alpha	Bartonella tribocorum (strain CIP 105476 / IBS 506)	atpA PE	Bacteria	Proteobacteria	Alphaproteobacteria	Rhizobiales	Bartonellaceae	Bartonella
72	1236	Q6G1W7|ATPA_BARHE	48.13	2	1	1		55.512	ATP synthase subunit alpha	Bartonella henselae (strain ATCC 49882 / DSM 28221 / Houston 1)	atpA PE	Bacteria	Proteobacteria	Alphaproteobacteria	Rhizobiales	Bartonellaceae	Bartonella
72	1237	Q6FYM1|ATPA_BARQU	48.13	2	1	1		55.514	ATP synthase subunit alpha	Bartonella quintana (strain Toulouse)	atpA PE	Bacteria	Proteobacteria	Alphaproteobacteria	Rhizobiales	Bartonellaceae	Bartonella
72	1541	A8ZNS4|ATPA2_ACAM1	48.13	2	1	1		56.506	ATP synthase subunit alpha 2	Acaryochloris marina (strain MBIC 11017)	atpA2 PE	Bacteria	Cyanobacteria	Synechococcales	Acaryochloridaceae	Acaryochloris
98	1450	Q02UU0|AHPC_PSEAB	47.92	9	1	1	Carbamidomethylation	20.541	Alkyl hydroperoxide reductase C	Pseudomonas aeruginosa (strain UCBPP-PA14)	ahpC PE	Bacteria	Proteobacteria	Gammaproteobacteria	Pseudomonadales	Pseudomonadaceae	Pseudomonas
90	1199	Q2L2N3|RL1_BORA1	46.35	5	1	1		23.868	50S ribosomal protein L1	Bordetella avium (strain 197N)	rplA PE	Bacteria	Proteobacteria	Betaproteobacteria	Burkholderiales	Alcaligenaceae	Bordetella
90	1487	C5BPQ3|RL1_TERTT	46.35	5	1	1		24.052	50S ribosomal protein L1	Teredinibacter turnerae (strain ATCC 39867 / T7901)	rplA PE	Bacteria	Proteobacteria	Gammaproteobacteria	Cellvibrionales	Cellvibrionaceae	Teredinibacter
96	1543	A9FGS9|ATPL_SORC5	46.26	10	1	1		11.191	ATP synthase subunit c	Sorangium cellulosum (strain So ce56)	atpE PE	Bacteria	Proteobacteria	Deltaproteobacteria	Myxococcales	Polyangiaceae	Sorangium
86	1238	A9BPU3|ATPF_DELAS	45.35	8	1	1		16.984	ATP synthase subunit b	Delftia acidovorans (strain DSM 14801 / SPH-1)	atpF PE	Bacteria	Proteobacteria	Betaproteobacteria	Burkholderiales	Comamonadaceae	Delftia
86	1461	Q223D2|ATPF1_RHOFT	45.35	8	1	1		17.081	ATP synthase subunit b 1	Rhodoferax ferrireducens (strain ATCC BAA-621 / DSM 15236 / T118)	atpF1 PE	Bacteria	Proteobacteria	Betaproteobacteria	Burkholderiales	Comamonadaceae	Rhodoferax
86	1553	A1VIU8|ATPF_POLNA	45.35	8	1	1		16.935	ATP synthase subunit b	Polaromonas naphthalenivorans (strain CJ2)	atpF PE	Bacteria	Proteobacteria	Betaproteobacteria	Burkholderiales	Comamonadaceae	Polaromonas
86	1554	Q12GQ4|ATPF_POLSJ	45.35	8	1	1		17.021	ATP synthase subunit b	Polaromonas sp. (strain JS666 / ATCC BAA-500)	atpF PE	Bacteria	Proteobacteria	Betaproteobacteria	Burkholderiales	Comamonadaceae	Polaromonas
86	1555	Q5P4E6|ATPF_AROAE	45.35	8	1	1		16.991	ATP synthase subunit b	Aromatoleum aromaticum (strain EbN1)	atpF PE	Bacteria	Proteobacteria	Betaproteobacteria	Rhodocyclales	Rhodocyclaceae	Aromatoleum
86	1556	A1K1R8|ATPF_AZOSB	45.35	8	1	1		17.046	ATP synthase subunit b	Azoarcus sp. (strain BH72)	atpF PE	Bacteria	Proteobacteria	Betaproteobacteria	Rhodocyclales	Zoogloeaceae	Azoarcus
101	1613	Q04507|AMOA_NITEU	43.93	3	1	1		31.991	Ammonia monooxygenase alpha subunit	Nitrosomonas europaea (strain ATCC 19718 / CIP 103999 / KCTC 2705 / NBRC 14298)	amoA1 PE	Bacteria	Proteobacteria	Betaproteobacteria	Nitrosomonadales	Nitrosomonadaceae	Nitrosomonas
73	828	B9KPI6|ATPA_RHOSK	43.33	2	1	1		55.187	ATP synthase subunit alpha	Rhodobacter sphaeroides (strain KD131 / KCTC 12085)	atpA PE	Bacteria	Proteobacteria	Alphaproteobacteria	Rhodobacterales	Rhodobacteraceae	Rhodobacter
73	837	Q1GEU6|ATPA_RUEST	43.33	2	1	1		55.329	ATP synthase subunit alpha	Ruegeria sp. (strain TM1040)	atpA PE	Bacteria	Proteobacteria	Alphaproteobacteria	Rhodobacterales	Rhodobacteraceae	Ruegeria
73	846	Q0C0Z8|ATPA_HYPNA	43.33	2	1	1		55.417	ATP synthase subunit alpha	Hyphomonas neptunium (strain ATCC 15444)	atpA PE	Bacteria	Proteobacteria	Alphaproteobacteria	Hyphomonadales	Hyphomonadaceae	Hyphomonas
73	967	Q2VZN0|ATPA_MAGSA	43.33	2	1	1		54.849	ATP synthase subunit alpha	Magnetospirillum magneticum (strain AMB-1 / ATCC 700264)	atpA PE	Bacteria	Proteobacteria	Alphaproteobacteria	Rhodospirillales	Rhodospirillaceae	Magnetospirillum
73	1213	A8ZU99|ATPA_DESOH	43.33	2	1	1		54.659	ATP synthase subunit alpha	Desulfococcus oleovorans (strain DSM 6200 / Hxd3)	atpA PE	Bacteria	Proteobacteria	Deltaproteobacteria	Desulfobacterales	Desulfobacteraceae	Desulfococcus
73	1230	A7H019|ATPA_CAMC5	43.33	2	1	1		54.953	ATP synthase subunit alpha	Campylobacter curvus (strain 525.92)	atpA PE	Bacteria	Proteobacteria	Epsilonproteobacteria	Campylobacterales	Campylobacteraceae	Campylobacter
73	1231	B8JCV2|ATPA_ANAD2	43.33	2	1	1		55.55	ATP synthase subunit alpha	Anaeromyxobacter dehalogenans (strain 2CP-1 / ATCC BAA-258)	atpA PE	Bacteria	Proteobacteria	Deltaproteobacteria	Myxococcales	Cystobacterineae	Anaeromyxobacteraceae
73	1232	Q2IHQ9|ATPA_ANADE	43.33	2	1	1		55.295	ATP synthase subunit alpha	Anaeromyxobacter dehalogenans (strain 2CP-C)	atpA PE	Bacteria	Proteobacteria	Deltaproteobacteria	Myxococcales	Cystobacterineae	Anaeromyxobacteraceae
73	1233	A8GY42|ATPA_RICB8	43.33	2	1	1		56.423	ATP synthase subunit alpha	Rickettsia bellii (strain OSU 85-389)	atpA PE	Bacteria	Proteobacteria	Alphaproteobacteria	Rickettsiales	Rickettsiaceae	Rickettsia
73	1234	O66907|ATPA_AQUAE	43.33	2	1	1		55.579	ATP synthase subunit alpha	Aquifex aeolicus (strain VF5)	atpA PE	Bacteria	Aquificae	Aquificae	Aquificales	Aquificaceae	Aquifex
73	1239	B8J437|ATPA_DESDA	43.33	2	1	1		54.327	ATP synthase subunit alpha	Desulfovibrio desulfuricans (strain ATCC 27774 / DSM 6949 / MB)	atpA PE	Bacteria	Proteobacteria	Deltaproteobacteria	Desulfovibrionales	Desulfovibrionaceae	Desulfovibrio
73	1244	B8DRD0|ATPA_DESVM	43.33	2	1	1		54.586	ATP synthase subunit alpha	Desulfovibrio vulgaris (strain Miyazaki F / DSM 19637)	atpA PE	Bacteria	Proteobacteria	Deltaproteobacteria	Desulfovibrionales	Desulfovibrionaceae	Desulfovibrio
73	1245	Q7VJ23|ATPA_HELHP	43.33	2	1	1		55.288	ATP synthase subunit alpha	Helicobacter hepaticus (strain ATCC 51449 / 3B1)	atpA PE	Bacteria	Proteobacteria	Epsilonproteobacteria	Campylobacterales	Helicobacteraceae	Helicobacter
73	1246	A0RR28|ATPA_CAMFF	43.33	2	1	1		55.064	ATP synthase subunit alpha	Campylobacter fetus subsp. fetus (strain 82-40)	atpA PE	Bacteria	Proteobacteria	Epsilonproteobacteria	Campylobacterales	Campylobacteraceae	Campylobacter
73	1247	A7ZC35|ATPA_CAMC1	43.33	2	1	1		54.966	ATP synthase subunit alpha	Campylobacter concisus (strain 13826)	atpA PE	Bacteria	Proteobacteria	Epsilonproteobacteria	Campylobacterales	Campylobacteraceae	Campylobacter
73	1262	C6E9F3|ATPA_GEOSM	43.33	2	1	1		54.12	ATP synthase subunit alpha	Geobacter sp. (strain M21)	atpA PE	Bacteria	Proteobacteria	Deltaproteobacteria	Desulfuromonadales	Geobacteraceae	Geobacter
73	1268	Q4UK16|ATPA_RICFE	43.33	2	1	1		56.035	ATP synthase subunit alpha	Rickettsia felis (strain ATCC VR-1525 / URRWXCal2)	atpA PE	Bacteria	Proteobacteria	Alphaproteobacteria	Rickettsiales	Rickettsiaceae	Rickettsia
73	1269	Q92G86|ATPA_RICCN	43.33	2	1	1		55.991	ATP synthase subunit alpha	Rickettsia conorii (strain ATCC VR-613 / Malish 7)	atpA PE	Bacteria	Proteobacteria	Alphaproteobacteria	Rickettsiales	Rickettsiaceae	Rickettsia
73	1270	C4K229|ATPA_RICPU	43.33	2	1	1		55.966	ATP synthase subunit alpha	Rickettsia peacockii (strain Rustic)	atpA PE	Bacteria	Proteobacteria	Alphaproteobacteria	Rickettsiales	Rickettsiaceae	Rickettsia
73	1271	A8GPZ6|ATPA_RICAH	43.33	2	1	1		56.196	ATP synthase subunit alpha	Rickettsia akari (strain Hartford)	atpA PE	Bacteria	Proteobacteria	Alphaproteobacteria	Rickettsiales	Rickettsiaceae	Rickettsia
73	1272	O50288|ATPA_RICPR	43.33	2	1	1		56.294	ATP synthase subunit alpha	Rickettsia prowazekii (strain Madrid E)	atpA PE	Bacteria	Proteobacteria	Alphaproteobacteria	Rickettsiales	Rickettsiaceae	Rickettsia
73	1273	A8F006|ATPA_RICCK	43.33	2	1	1		56.192	ATP synthase subunit alpha	Rickettsia canadensis (strain McKiel)	atpA PE	Bacteria	Proteobacteria	Alphaproteobacteria	Rickettsiales	Rickettsiaceae	Rickettsia
73	1275	Q7MA20|ATPA_WOLSU	43.33	2	1	1		54.764	ATP synthase subunit alpha	Wolinella succinogenes (strain ATCC 29543 / DSM 1740 / LMG 7466 / NCTC 11488 / FDC 602W)	atpA PE	Bacteria	Proteobacteria	Epsilonproteobacteria	Campylobacterales	Helicobacteraceae	Wolinella
73	1276	A7I175|ATPA_CAMHC	43.33	2	1	1		55.158	ATP synthase subunit alpha	Campylobacter hominis (strain ATCC BAA-381 / LMG 19568 / NCTC 13146 / CH001A)	atpA PE	Bacteria	Proteobacteria	Epsilonproteobacteria	Campylobacterales	Campylobacteraceae	Campylobacter
73	1293	A5G9D6|ATPA_GEOUR	43.33	2	1	1		54.45	ATP synthase subunit alpha	Geobacter uraniireducens (strain Rf4)	atpA PE	Bacteria	Proteobacteria	Deltaproteobacteria	Desulfuromonadales	Geobacteraceae	Geobacter
73	1302	Q39Q54|ATPA_GEOMG	43.33	2	1	1		54.64	ATP synthase subunit alpha	Geobacter metallireducens (strain ATCC 53774 / DSM 7210 / GS-15)	atpA PE	Bacteria	Proteobacteria	Deltaproteobacteria	Desulfuromonadales	Geobacteraceae	Geobacter
73	1309	P55987|ATPA_HELPY	43.33	2	1	1		55.143	ATP synthase subunit alpha	Helicobacter pylori (strain ATCC 700392 / 26695)	atpA PE	Bacteria	Proteobacteria	Epsilonproteobacteria	Campylobacterales	Helicobacteraceae	Helicobacter
73	1343	A1ALL5|ATPA_PELPD	43.33	2	1	1		54.481	ATP synthase subunit alpha	Pelobacter propionicus (strain DSM 2379 / NBRC 103807 / OttBd1)	atpA1 PE	Bacteria	Proteobacteria	Deltaproteobacteria	Desulfuromonadales	Desulfuromonadaceae	Pelobacter
73	1347	B3EA03|ATPA_GEOLS	43.33	2	1	1		54.359	ATP synthase subunit alpha	Geobacter lovleyi (strain ATCC BAA-1151 / DSM 17278 / SZ)	atpA PE	Bacteria	Proteobacteria	Deltaproteobacteria	Desulfuromonadales	Geobacteraceae	Geobacter
73	1377	Q74GY2|ATPA_GEOSL	43.33	2	1	1		54.752	ATP synthase subunit alpha	Geobacter sulfurreducens (strain ATCC 51573 / DSM 12127 / PCA)	atpA PE	Bacteria	Proteobacteria	Deltaproteobacteria	Desulfuromonadales	Geobacteraceae	Geobacter
73	1565	Q6AQ12|ATPA_DESPS	43.33	2	1	1		54.233	ATP synthase subunit alpha	Desulfotalea psychrophila (strain LSv54 / DSM 12343)	atpA PE	Bacteria	Proteobacteria	Deltaproteobacteria	Desulfobacterales	Desulfobulbaceae	Desulfotalea
84	1358	P13551|EFG_THETH	43.13	2	1	1		76.879	Elongation factor G	Thermus thermophilus	fusA PE	Bacteria	Deinococcus-Thermus	Deinococci	Thermales	Thermaceae	Thermus
84	1560	Q9PI16|EFG_CAMJE	43.13	2	1	1		76.719	Elongation factor G	Campylobacter jejuni subsp. jejuni serotype O:2 (strain ATCC 700819 / NCTC 11168)	fusA PE	Bacteria	Proteobacteria	Epsilonproteobacteria	Campylobacterales	Campylobacteraceae	Campylobacter
84	1561	B9KFH1|EFG_CAMLR	43.13	2	1	1		76.775	Elongation factor G	Campylobacter lari (strain RM2100 / D67 / ATCC BAA-1060)	fusA PE	Bacteria	Proteobacteria	Epsilonproteobacteria	Campylobacterales	Campylobacteraceae	Campylobacter
84	1562	A8FKR7|EFG_CAMJ8	43.13	2	1	1		76.719	Elongation factor G	Campylobacter jejuni subsp. jejuni serotype O:6 (strain 81116 / NCTC 11828)	fusA PE	Bacteria	Proteobacteria	Epsilonproteobacteria	Campylobacterales	Campylobacteraceae	Campylobacter
84	1563	A7H4P5|EFG_CAMJD	43.13	2	1	1		76.688	Elongation factor G	Campylobacter jejuni subsp. doylei (strain ATCC BAA-1458 / RM4099 / 269.97)	fusA PE	Bacteria	Proteobacteria	Epsilonproteobacteria	Campylobacterales	Campylobacteraceae	Campylobacter
84	1618	Q3MDM4|EFG_TRIV2	43.13	2	1	1		76.053	Elongation factor G	Trichormus variabilis (strain ATCC 29413 / PCC 7937)	fusA PE	Bacteria	Cyanobacteria	Cyanophyceae	Nostocales	Nostocaceae	Trichormus
99	1582	Q0KF39|METK_CUPNH	42.09	2	1	1		42.088	S-adenosylmethionine synthase	Cupriavidus necator (strain ATCC 17699 / DSM 428 / KCTC 22496 / NCIMB 10442 / H16 / Stanier 337)	metK PE	Bacteria	Proteobacteria	Betaproteobacteria	Burkholderiales	Burkholderiaceae	Cupriavidus
97	1574	P50215|IDH_SPHYA	41.94	3	1	1		45.483	Isocitrate dehydrogenase [NADP]	Sphingobium yanoikuyae	icd PE	Bacteria	Proteobacteria	Alphaproteobacteria	Sphingomonadales	Sphingomonadaceae	Sphingobium
97	1593	P9WKL1|IDH_MYCTU	41.94	3	1	1		45.514	Isocitrate dehydrogenase [NADP]	Mycobacterium tuberculosis (strain ATCC 25618 / H37Rv)	icd PE	Bacteria	Actinobacteria	Actinobacteria	Corynebacteriales	Mycobacteriaceae	Mycobacterium
97	1594	P65098|IDH_MYCBO	41.94	3	1	1		45.514	Isocitrate dehydrogenase [NADP]	Mycobacterium bovis (strain ATCC BAA-935 / AF2122/97)	icd PE	Bacteria	Actinobacteria	Actinobacteria	Corynebacteriales	Mycobacteriaceae	Mycobacterium
97	1595	P9WKL0|IDH_MYCTO	41.94	3	1	1		45.514	Isocitrate dehydrogenase [NADP]	Mycobacterium tuberculosis (strain CDC 1551 / Oshkosh)	icd PE	Bacteria	Actinobacteria	Actinobacteria	Corynebacteriales	Mycobacteriaceae	Mycobacterium
95	1483	A0M5W6|SAHH_GRAFK	41.91	3	1	1		48.545	Adenosylhomocysteinase	Gramella forsetii (strain KT0803)	ahcY PE	Bacteria	Bacteroidetes	Flavobacteriia	Flavobacteriales	Flavobacteriaceae	Gramella
95	1579	Q2SLT4|SAHH_HAHCH	41.91	3	1	1		51.348	Adenosylhomocysteinase	Hahella chejuensis (strain KCTC 2396)	ahcY PE	Bacteria	Proteobacteria	Gammaproteobacteria	Oceanospirillales	Hahellaceae	Hahella
95	1580	Q6G584|SAHH_BARHE	41.91	3	1	1		51.029	Adenosylhomocysteinase	Bartonella henselae (strain ATCC 49882 / DSM 28221 / Houston 1)	ahcY PE	Bacteria	Proteobacteria	Alphaproteobacteria	Rhizobiales	Bartonellaceae	Bartonella
95	1581	A6GW32|SAHH_FLAPJ	41.91	3	1	1		47.853	Adenosylhomocysteinase	Flavobacterium psychrophilum (strain ATCC 49511 / DSM 21280 / CIP 103535 / JIP02/86)	ahcY PE	Bacteria	Bacteroidetes	Flavobacteriia	Flavobacteriales	Flavobacteriaceae	Flavobacterium
95	1625	A5FJK3|SAHH_FLAJ1	41.91	3	1	1		48.002	Adenosylhomocysteinase	Flavobacterium johnsoniae (strain ATCC 17061 / DSM 2064 / JCM 8514 / NBRC 14942 / NCIMB 11054 / UW101)	ahcY PE	Bacteria	Bacteroidetes	Flavobacteriia	Flavobacteriales	Flavobacteriaceae	Flavobacterium
95	1626	Q0BW40|SAHH_GRABC	41.91	3	1	1		48.245	Adenosylhomocysteinase	Granulibacter bethesdensis (strain ATCC BAA-1260 / CGDNIH1)	ahcY PE	Bacteria	Proteobacteria	Alphaproteobacteria	Rhodospirillales	Acetobacteraceae	Granulibacter
100	1587	Q5KZU0|THIE_GEOKA	41.89	5	1	1		23.044	Thiamine-phosphate synthase	Geobacillus kaustophilus (strain HTA426)	thiE PE	Bacteria	Firmicutes	Bacilli	Bacillales	Bacillaceae	Geobacillus
87	1257	P24474|NIRS_PSEAE	41.72	2	1	1		62.653	Nitrite reductase	Pseudomonas aeruginosa (strain ATCC 15692 / DSM 22644 / CIP 104116 / JCM 14847 / LMG 12228 / 1C / PRS 101 / PAO1)	nirS PE	Bacteria	Proteobacteria	Gammaproteobacteria	Pseudomonadales	Pseudomonadaceae	Pseudomonas
87	1631	P72181|NIRS_PARPN	41.72	2	1	1		65.383	Nitrite reductase	Paracoccus pantotrophus	nirS PE	Bacteria	Proteobacteria	Alphaproteobacteria	Rhodobacterales	Rhodobacteraceae	Paracoccus
87	1632	Q51700|NIRS_PARDP	41.72	2	1	1		65.44	Nitrite reductase	Paracoccus denitrificans (strain Pd 1222)	nirS PE	Bacteria	Proteobacteria	Alphaproteobacteria	Rhodobacterales	Rhodobacteraceae	Paracoccus
102	1635	Q05146|OMPA_BORAV	41.4	5	1	1	Carbamidomethylation	21.115	Outer membrane protein A	Bordetella avium	ompA PE	Bacteria	Proteobacteria	Betaproteobacteria	Burkholderiales	Alcaligenaceae	Bordetella
82	1333	C1AFP7|PNP_MYCBT	40.36	1	1	1		79.735	Polyribonucleotide nucleotidyltransferase	Mycobacterium bovis (strain BCG / Tokyo 172 / ATCC 35737 / TMC 1019)	pnp PE	Bacteria	Actinobacteria	Actinobacteria	Corynebacteriales	Mycobacteriaceae	Mycobacterium
82	1334	P9WI56|PNP_MYCTO	40.36	1	1	1		79.735	Polyribonucleotide nucleotidyltransferase	Mycobacterium tuberculosis (strain CDC 1551 / Oshkosh)	pnp PE	Bacteria	Actinobacteria	Actinobacteria	Corynebacteriales	Mycobacteriaceae	Mycobacterium
82	1335	A5U6D6|PNP_MYCTA	40.36	1	1	1		79.735	Polyribonucleotide nucleotidyltransferase	Mycobacterium tuberculosis (strain ATCC 25177 / H37Ra)	pnp PE	Bacteria	Actinobacteria	Actinobacteria	Corynebacteriales	Mycobacteriaceae	Mycobacterium
82	1336	P9WI57|PNP_MYCTU	40.36	1	1	1		79.735	Polyribonucleotide nucleotidyltransferase	Mycobacterium tuberculosis (strain ATCC 25618 / H37Rv)	pnp PE	Bacteria	Actinobacteria	Actinobacteria	Corynebacteriales	Mycobacteriaceae	Mycobacterium
82	1337	A1KMC6|PNP_MYCBP	40.36	1	1	1		79.735	Polyribonucleotide nucleotidyltransferase	Mycobacterium bovis (strain BCG / Pasteur 1173P2)	pnp PE	Bacteria	Actinobacteria	Actinobacteria	Corynebacteriales	Mycobacteriaceae	Mycobacterium
82	1339	A9F8Z2|PNP_SORC5	40.36	1	1	1		82.451	Polyribonucleotide nucleotidyltransferase	Sorangium cellulosum (strain So ce56)	pnp PE	Bacteria	Proteobacteria	Deltaproteobacteria	Myxococcales	Polyangiaceae	Sorangium
82	1342	Q8FPB7|PNP_COREF	40.36	1	1	1		81.083	Polyribonucleotide nucleotidyltransferase	Corynebacterium efficiens (strain DSM 44549 / YS-314 / AJ 12310 / JCM 11189 / NBRC 100395)	pnp PE	Bacteria	Actinobacteria	Actinobacteria	Mycobacteriales	Corynebacteriaceae	Corynebacterium
82	1344	Q30WI5|PNP_DESAG	40.36	1	1	1		81.752	Polyribonucleotide nucleotidyltransferase	Desulfovibrio alaskensis (strain G20)	pnp PE	Bacteria	Proteobacteria	Deltaproteobacteria	Desulfovibrionales	Desulfovibrionaceae	Desulfovibrio
82	1346	B2HKV3|PNP_MYCMM	40.36	1	1	1		80.633	Polyribonucleotide nucleotidyltransferase	Mycobacterium marinum (strain ATCC BAA-535 / M)	pnp PE	Bacteria	Actinobacteria	Actinobacteria	Corynebacteriales	Mycobacteriaceae	Mycobacterium
82	1348	B8ZQJ6|PNP_MYCLB	40.36	1	1	1		82.047	Polyribonucleotide nucleotidyltransferase	Mycobacterium leprae (strain Br4923)	pnp PE	Bacteria	Actinobacteria	Actinobacteria	Corynebacteriales	Mycobacteriaceae	Mycobacterium
82	1351	B1VXZ6|PNP_STRGG	40.36	1	1	1		79.534	Polyribonucleotide nucleotidyltransferase	Streptomyces griseus subsp. griseus (strain JCM 4626 / NBRC 13350)	pnp PE	Bacteria	Actinobacteria	Actinobacteria	Streptomycetales	Streptomycetaceae	Streptomyces
82	1355	Q0RDT1|PNP_FRAAA	40.36	1	1	1		77.223	Polyribonucleotide nucleotidyltransferase	Frankia alni (strain ACN14a)	pnp PE	Bacteria	Actinobacteria	Actinobacteria	Frankiales	Frankiaceae	Frankia
82	1366	A4X4P8|PNP_SALTO	40.36	1	1	1		83.931	Polyribonucleotide nucleotidyltransferase	Salinispora tropica (strain ATCC BAA-916 / DSM 44818 / CNB-440)	pnp PE	Bacteria	Actinobacteria	Actinobacteria	Micromonosporales	Micromonosporaceae	Salinispora
82	1367	B1MD62|PNP_MYCA9	40.36	1	1	1		79.793	Polyribonucleotide nucleotidyltransferase	Mycobacteroides abscessus (strain ATCC 19977 / DSM 44196 / CIP 104536 / JCM 13569 / NCTC 13031 / TMC 1543)	pnp PE	Bacteria	Actinobacteria	Corynebacteriales	Mycobacteriaceae	Mycobacteroides	Mycobacteroides
82	1368	A0PQE7|PNP_MYCUA	40.36	1	1	1		80.715	Polyribonucleotide nucleotidyltransferase	Mycobacterium ulcerans (strain Agy99)	pnp PE	Bacteria	Actinobacteria	Actinobacteria	Corynebacteriales	Mycobacteriaceae	Mycobacterium
82	1369	Q1AW48|PNP_RUBXD	40.36	1	1	1		74.939	Polyribonucleotide nucleotidyltransferase	Rubrobacter xylanophilus (strain DSM 9941 / NBRC 16129 / PRD-1)	pnp PE	Bacteria	Actinobacteria	Rubrobacteria	Rubrobacterales	Rubrobacteraceae	Rubrobacter
82	1370	B9MR54|PNP_CALBD	40.36	1	1	1		77.84	Polyribonucleotide nucleotidyltransferase	Caldicellulosiruptor bescii (strain ATCC BAA-1888 / DSM 6725 / Z-1320)	pnp PE	Bacteria	Firmicutes	Clostridia	Thermoanaerobacterales	Thermoanaerobacterales Family III. Incertae Sedis	Caldicellulosiruptor
82	1378	A0LV20|PNP_ACIC1	40.36	1	1	1		83.621	Polyribonucleotide nucleotidyltransferase	Acidothermus cellulolyticus (strain ATCC 43068 / 11B)	pnp PE	Bacteria	Actinobacteria	Acidothermales	Acidothermaceae	Acidothermus
82	1391	Q3ABA6|PNP_CARHZ	40.36	1	1	1		80.115	Polyribonucleotide nucleotidyltransferase	Carboxydothermus hydrogenoformans (strain ATCC BAA-161 / DSM 6008 / Z-2901)	pnp PE	Bacteria	Firmicutes	Clostridia	Thermoanaerobacterales	Thermoanaerobacteraceae	Carboxydothermus
82	1393	Q0S208|PNP_RHOJR	40.36	1	1	1		80.229	Polyribonucleotide nucleotidyltransferase	Rhodococcus jostii (strain RHA1)	pnp PE	Bacteria	Actinobacteria	Actinobacteria	Corynebacteriales	Nocardiaceae	Rhodococcus
82	1394	A0QVQ5|PNP_MYCS2	40.36	1	1	1		81.027	Polyribonucleotide nucleotidyltransferase	Mycolicibacterium smegmatis (strain ATCC 700084 / mc(2)155)	pnp PE	Bacteria	Actinobacteria	Actinobacteria	Corynebacteriales	Mycobacteriaceae	Mycolicibacterium
82	1416	B8HG67|PNP_PSECP	40.36	1	1	1		80.574	Polyribonucleotide nucleotidyltransferase	Pseudarthrobacter chlorophenolicus (strain ATCC 700700 / DSM 12829 / CIP 107037 / JCM 12360 / KCTC 9906 / NCIMB 13794 / A6)	pnp PE	Bacteria	Actinobacteria	Actinobacteria	Micrococcales	Micrococcaceae	Pseudarthrobacter
82	1429	B7K339|PNP_RIPO1	40.36	1	1	1		77.911	Polyribonucleotide nucleotidyltransferase	Rippkaea orientalis (strain PCC 8801)	pnp PE	Bacteria	Cyanobacteria	Oscillatoriophycideae	Chroococcales	Aphanothecaceae	Rippkaea
82	1435	Q2J735|PNP_FRACC	40.36	1	1	1		77.332	Polyribonucleotide nucleotidyltransferase	Frankia casuarinae (strain DSM 45818 / CECT 9043 / CcI3)	pnp PE	Bacteria	Actinobacteria	Actinobacteria	Frankiales	Frankiaceae	Frankia
82	1436	C1FS53|PNP_CLOBJ	40.36	1	1	1		77.479	Polyribonucleotide nucleotidyltransferase	Clostridium botulinum (strain Kyoto / Type A2)	pnp PE	Bacteria	Firmicutes	Clostridia	Clostridiales	Clostridiaceae	Clostridium
82	1437	Q82K80|PNP_STRAW	40.36	1	1	1		79.256	Polyribonucleotide nucleotidyltransferase	Streptomyces avermitilis (strain ATCC 31267 / DSM 46492 / JCM 5070 / NBRC 14893 / NCIMB 12804 / NRRL 8165 / MA-4680)	pnp PE	Bacteria	Actinobacteria	Actinobacteria	Streptomycetales	Streptomycetaceae	Streptomyces
82	1438	Q8CJQ6|PNP_STRCO	40.36	1	1	1		79.36	Polyribonucleotide nucleotidyltransferase	Streptomyces coelicolor (strain ATCC BAA-471 / A3(2) / M145)	pnp PE	Bacteria	Actinobacteria	Actinobacteria	Streptomycetales	Streptomycetaceae	Streptomyces
82	1439	Q53597|PNP_STRAT	40.36	1	1	1		79.16	Polyribonucleotide nucleotidyltransferase	Streptomyces antibioticus	pnp PE	Bacteria	Actinobacteria	Actinobacteria	Streptomycetales	Streptomycetaceae	Streptomyces
82	1445	Q6NGP1|PNP_CORDI	40.36	1	1	1		81.266	Polyribonucleotide nucleotidyltransferase	Corynebacterium diphtheriae (strain ATCC 700971 / NCTC 13129 / Biotype gravis)	pnp PE	Bacteria	Actinobacteria	Actinobacteria	Mycobacteriales	Corynebacteriaceae	Corynebacterium
82	1457	A6TRK1|PNP4_ALKMQ	40.36	1	1	1		77.58	Polyribonucleotide nucleotidyltransferase 4	Alkaliphilus metalliredigens (strain QYMF)	pnp4 PE	Bacteria	Firmicutes	Clostridia	Clostridiales	Clostridiaceae	Alkaliphilus
82	1473	B8FR00|PNP_DESHD	40.36	1	1	1		78.989	Polyribonucleotide nucleotidyltransferase	Desulfitobacterium hafniense (strain DCB-2 / DSM 10664)	pnp PE	Bacteria	Firmicutes	Clostridia	Clostridiales	Peptococcaceae	Desulfitobacterium
82	1499	Q01NW3|PNP_SOLUE	40.36	1	1	1		76.572	Polyribonucleotide nucleotidyltransferase	Solibacter usitatus (strain Ellin6076)	pnp PE	Bacteria	Acidobacteria	Acidobacteria	Bryobacterales	Solibacteraceae	Candidatus Solibacter
82	1500	Q47RU5|PNP_THEFY	40.36	1	1	1		82.792	Polyribonucleotide nucleotidyltransferase	Thermobifida fusca (strain YX)	pnp PE	Bacteria	Actinobacteria	Actinobacteria	Streptosporangiales	Nocardiopsaceae	Thermobifida
82	1501	B2TJ61|PNP_CLOBB	40.36	1	1	1		77.505	Polyribonucleotide nucleotidyltransferase	Clostridium botulinum (strain Eklund 17B / Type B)	pnp PE	Bacteria	Firmicutes	Clostridia	Clostridiales	Clostridiaceae	Clostridium
82	1531	Q3ZXV6|PNP_DEHMC	40.36	1	1	1		78.329	Polyribonucleotide nucleotidyltransferase	Dehalococcoides mccartyi (strain CBDB1)	pnp PE	Bacteria	Chloroflexi	Dehalococcoidia	Dehalococcoidales	Dehalococcoidaceae	Dehalococcoides
82	1536	B0THS2|PNP_HELMI	40.36	1	1	1		77.495	Polyribonucleotide nucleotidyltransferase	Heliobacterium modesticaldum (strain ATCC 51547 / Ice1)	pnp PE	Bacteria	Firmicutes	Clostridia	Clostridiales	Heliobacteriaceae	Heliobacterium
82	1614	A7FVY7|PNP_CLOB1	40.36	1	1	1		77.454	Polyribonucleotide nucleotidyltransferase	Clostridium botulinum (strain ATCC 19397 / Type A)	pnp PE	Bacteria	Firmicutes	Clostridia	Clostridiales	Clostridiaceae	Clostridium
82	1615	B1II43|PNP_CLOBK	40.36	1	1	1		77.422	Polyribonucleotide nucleotidyltransferase	Clostridium botulinum (strain Okra / Type B1)	pnp PE	Bacteria	Firmicutes	Clostridia	Clostridiales	Clostridiaceae	Clostridium
82	1619	P72659|PNP_SYNY3	40.36	1	1	1		77.831	Polyribonucleotide nucleotidyltransferase	Synechocystis sp. (strain PCC 6803 / Kazusa)	pnp PE	Bacteria	Cyanobacteria	Synechococcales	Merismopediaceae	Synechocystis	unclassified Synechocystis
82	1645	A2BSA7|PNP_PROMS	40.36	1	1	1		78.605	Polyribonucleotide nucleotidyltransferase	Prochlorococcus marinus (strain AS9601)	pnp PE	Bacteria	Cyanobacteria	Cyanophyceae	Synechococcales	Synechococcaceae	Prochlorococcus
82	1659	B8HXN3|PNP_CYAP4	40.36	1	1	1		77.356	Polyribonucleotide nucleotidyltransferase	Cyanothece sp. (strain PCC 7425 / ATCC 29141)	pnp PE	Bacteria	Cyanobacteria	Oscillatoriophycideae	Oscillatoriales	Cyanothecaceae	Cyanothece
82	1660	B2A3A3|PNP_NATTJ	40.36	1	1	1		79.043	Polyribonucleotide nucleotidyltransferase	Natranaerobius thermophilus (strain ATCC BAA-1301 / DSM 18059 / JW/NM-WN-LF)	pnp PE	Bacteria	Firmicutes	Clostridia	Natranaerobiales	Natranaerobiaceae	Natranaerobius
76	455	Q5P4E4|ATPA_AROAE	39.73	4	1	1		55.537	ATP synthase subunit alpha	Aromatoleum aromaticum (strain EbN1)	atpA PE	Bacteria	Proteobacteria	Betaproteobacteria	Rhodocyclales	Rhodocyclaceae	Aromatoleum
76	1324	Q1GXM8|ATPA_METFK	39.73	4	1	1		55.133	ATP synthase subunit alpha	Methylobacillus flagellatus (strain KT / ATCC 51484 / DSM 6875)	atpA PE	Bacteria	Proteobacteria	Betaproteobacteria	Nitrosomonadales	Methylophilaceae	Methylobacillus
91	1241	B8J887|RPOA_ANAD2	38.99	3	1	1	Carbamidomethylation; Deamidation (NQ)	37.435	DNA-directed RNA polymerase subunit alpha	Anaeromyxobacter dehalogenans (strain 2CP-1 / ATCC BAA-258)	rpoA PE	Bacteria	Proteobacteria	Deltaproteobacteria	Myxococcales	Cystobacterineae	Anaeromyxobacteraceae
75	1278	B1XSP8|EFG_POLNS	38.45	1	1	1		77.263	Elongation factor G	Polynucleobacter necessarius subsp. necessarius (strain STIR1)	fusA PE	Bacteria	Proteobacteria	Betaproteobacteria	Burkholderiales	Burkholderiaceae	Polynucleobacter
75	1287	Q2L2H1|EFG1_BORA1	38.45	1	1	1		77.128	Elongation factor G 1	Bordetella avium (strain 197N)	fusA1 PE	Bacteria	Proteobacteria	Betaproteobacteria	Burkholderiales	Alcaligenaceae	Bordetella
75	1288	Q7VTD5|EFG_BORPE	38.45	1	1	1		77.116	Elongation factor G	Bordetella pertussis (strain Tohama I / ATCC BAA-589 / NCTC 13251)	fusA PE	Bacteria	Proteobacteria	Betaproteobacteria	Burkholderiales	Alcaligenaceae	Bordetella
75	1289	A6T3K7|EFG_JANMA	38.45	1	1	1		77.38	Elongation factor G	Janthinobacterium sp. (strain Marseille)	fusA PE	Bacteria	Proteobacteria	Betaproteobacteria	Burkholderiales	Oxalobacteraceae	Janthinobacterium
75	1290	A4G9U1|EFG_HERAR	38.45	1	1	1		77.454	Elongation factor G	Herminiimonas arsenicoxydans	fusA PE	Bacteria	Proteobacteria	Betaproteobacteria	Burkholderiales	Oxalobacteraceae	Herminiimonas
75	1297	Q13TG7|EFG2_PARXL	38.45	1	1	1		77.558	Elongation factor G 2	Paraburkholderia xenovorans (strain LB400)	fusA2 PE	Bacteria	Proteobacteria	Betaproteobacteria	Burkholderiales	Burkholderiaceae	Paraburkholderia
75	1298	Q7W455|EFG2_BORPA	38.45	1	1	1		78.079	Elongation factor G 2	Bordetella parapertussis (strain 12822 / ATCC BAA-587 / NCTC 13253)	fusA2 PE	Bacteria	Proteobacteria	Betaproteobacteria	Burkholderiales	Alcaligenaceae	Bordetella
75	1299	Q7WFL2|EFG2_BORBR	38.45	1	1	1		78.336	Elongation factor G 2	Bordetella bronchiseptica (strain ATCC BAA-588 / NCTC 13252 / RB50)	fusA2 PE	Bacteria	Proteobacteria	Betaproteobacteria	Burkholderiales	Alcaligenaceae	Bordetella
75	1300	Q62HK4|EFG1_BURMA	38.45	1	1	1		77.808	Elongation factor G 1	Burkholderia mallei (strain ATCC 23344)	fusA1 PE	Bacteria	Proteobacteria	Betaproteobacteria	Burkholderiales	Burkholderiaceae	Burkholderia
75	1301	Q2T0I7|EFG1_BURTA	38.45	1	1	1		77.923	Elongation factor G 1	Burkholderia thailandensis (strain ATCC 700388 / DSM 13276 / CIP 106301 / E264)	fusA1 PE	Bacteria	Proteobacteria	Betaproteobacteria	Burkholderiales	Burkholderiaceae	Burkholderia
75	1326	Q46PQ4|EFG2_CUPPJ	38.45	1	1	1		77.149	Elongation factor G 2	Cupriavidus pinatubonensis (strain JMP 134 / LMG 1197)	fusA2 PE	Bacteria	Proteobacteria	Betaproteobacteria	Burkholderiales	Burkholderiaceae	Cupriavidus
75	1328	Q123W3|EFG2_POLSJ	38.45	1	1	1		77.871	Elongation factor G 2	Polaromonas sp. (strain JS666 / ATCC BAA-500)	fusA2 PE	Bacteria	Proteobacteria	Betaproteobacteria	Burkholderiales	Comamonadaceae	Polaromonas
75	1332	Q47UW3|EFG2_COLP3	38.45	1	1	1		76.936	Elongation factor G 2	Colwellia psychrerythraea (strain 34H / ATCC BAA-681)	fusA2 PE	Bacteria	Proteobacteria	Gammaproteobacteria	Alteromonadales	Colwelliaceae	Colwellia
75	1338	B4EYV7|EFG_PROMH	38.45	1	1	1		77.885	Elongation factor G	Proteus mirabilis (strain HI4320)	fusA PE	Bacteria	Proteobacteria	Gammaproteobacteria	Enterobacterales	Morganellaceae	Proteus
75	1350	B4RQX2|EFG_NEIG2	38.45	1	1	1		77.173	Elongation factor G	Neisseria gonorrhoeae (strain NCCP11945)	fusA PE	Bacteria	Proteobacteria	Betaproteobacteria	Neisseriales	Neisseriaceae	Neisseria
75	1374	Q4FLL6|EFG_PELUB	38.45	1	1	1		76.606	Elongation factor G	Pelagibacter ubique (strain HTCC1062)	fusA PE	Bacteria	Proteobacteria	Alphaproteobacteria	Pelagibacterales	Pelagibacteraceae	Candidatus Pelagibacter
75	1380	Q4FQG5|EFG_PSYA2	38.45	1	1	1		79.141	Elongation factor G	Psychrobacter arcticus (strain DSM 17307 / VKM B-2377 / 273-4)	fusA PE	Bacteria	Proteobacteria	Gammaproteobacteria	Pseudomonadales	Moraxellaceae	Psychrobacter
75	1381	Q6FDS6|EFG_ACIAD	38.45	1	1	1		78.797	Elongation factor G	Acinetobacter baylyi (strain ATCC 33305 / BD413 / ADP1)	fusA PE	Bacteria	Proteobacteria	Gammaproteobacteria	Pseudomonadales	Moraxellaceae	Acinetobacter
75	1388	B5ELX6|EFG_ACIF5	38.45	1	1	1		76.555	Elongation factor G	Acidithiobacillus ferrooxidans (strain ATCC 53993)	fusA PE	Bacteria	Proteobacteria	Acidithiobacillia	Acidithiobacillales	Acidithiobacillaceae	Acidithiobacillus
75	1390	Q2G8Y3|EFG_NOVAD	38.45	1	1	1		76.181	Elongation factor G	Novosphingobium aromaticivorans (strain ATCC 700278 / DSM 12444 / CIP 105152 / NBRC 16084 / F199)	fusA PE	Bacteria	Proteobacteria	Alphaproteobacteria	Sphingomonadales	Sphingomonadaceae	Novosphingobium
75	1474	A9R462|EFG_YERPG	38.45	1	1	1		77.537	Elongation factor G	Yersinia pestis bv. Antiqua (strain Angola)	fusA PE	Bacteria	Proteobacteria	Gammaproteobacteria	Enterobacterales	Yersiniaceae	Yersinia
75	1538	Q605A9|EFG2_METCA	38.45	1	1	1		76.613	Elongation factor G 2	Methylococcus capsulatus (strain ATCC 33009 / NCIMB 11132 / Bath)	fusA2 PE	Bacteria	Proteobacteria	Gammaproteobacteria	Methylococcales	Methylococcaceae	Methylococcus
75	1539	A5EX85|EFG_DICNV	38.45	1	1	1		77.503	Elongation factor G	Dichelobacter nodosus (strain VCS1703A)	fusA PE	Bacteria	Proteobacteria	Gammaproteobacteria	Cardiobacteriales	Cardiobacteriaceae	Dichelobacter
75	1540	B2IA64|EFG_XYLF2	38.45	1	1	1		78.088	Elongation factor G	Xylella fastidiosa (strain M23)	fusA PE	Bacteria	Proteobacteria	Gammaproteobacteria	Xanthomonadales	Xanthomonadaceae	Xylella
75	1559	Q18CF4|EFG_CLOD6	38.45	1	1	1		75.897	Elongation factor G	Clostridioides difficile (strain 630)	fusA PE	Bacteria	Firmicutes	Clostridia	Clostridiales	Peptostreptococcaceae	Clostridioides
75	1564	Q1D777|EFG2_MYXXD	38.45	1	1	1		76.612	Elongation factor G 2	Myxococcus xanthus (strain DK 1622)	fusA2 PE	Bacteria	Proteobacteria	Deltaproteobacteria	Myxococcales	Cystobacterineae	Myxococcaceae
75	1596	B8D9V0|EFG_BUCA5	38.45	1	1	1		78.183	Elongation factor G	Buchnera aphidicola subsp. Acyrthosiphon pisum (strain 5A)	fusA PE	Bacteria	Proteobacteria	Gammaproteobacteria	Enterobacterales	Erwiniaceae	Buchnera
75	1597	C4ZUJ5|EFG_ECOBW	38.45	1	1	1		77.581	Elongation factor G	Escherichia coli (strain K12 / MC4100 / BW2952)	fusA PE	Bacteria	Proteobacteria	Gammaproteobacteria	Enterobacterales	Enterobacteriaceae	Escherichia
75	1598	B1X6J0|EFG_ECODH	38.45	1	1	1		77.581	Elongation factor G	Escherichia coli (strain K12 / DH10B)	fusA PE	Bacteria	Proteobacteria	Gammaproteobacteria	Enterobacterales	Enterobacteriaceae	Escherichia
75	1599	P0A6M9|EFG_ECOL6	38.45	1	1	1		77.581	Elongation factor G	Escherichia coli O6:H1 (strain CFT073 / ATCC 700928 / UPEC)	fusA PE	Bacteria	Proteobacteria	Gammaproteobacteria	Enterobacterales	Enterobacteriaceae	Escherichia
75	1600	Q83JC3|EFG_SHIFL	38.45	1	1	1		77.549	Elongation factor G	Shigella flexneri	fusA PE	Bacteria	Proteobacteria	Gammaproteobacteria	Enterobacterales	Enterobacteriaceae	Shigella
75	1601	B5F8F8|EFG_SALA4	38.45	1	1	1		77.599	Elongation factor G	Salmonella agona (strain SL483)	fusA PE	Bacteria	Proteobacteria	Gammaproteobacteria	Enterobacterales	Enterobacteriaceae	Salmonella
75	1602	B1LHE0|EFG_ECOSM	38.45	1	1	1		77.581	Elongation factor G	Escherichia coli (strain SMS-3-5 / SECEC)	fusA PE	Bacteria	Proteobacteria	Gammaproteobacteria	Enterobacterales	Enterobacteriaceae	Escherichia
75	1603	C0Q0C2|EFG_SALPC	38.45	1	1	1		77.599	Elongation factor G	Salmonella paratyphi C (strain RKS4594)	fusA PE	Bacteria	Proteobacteria	Gammaproteobacteria	Enterobacterales	Enterobacteriaceae	Salmonella
75	1604	P0A6M8|EFG_ECOLI	38.45	1	1	1		77.581	Elongation factor G	Escherichia coli (strain K12)	fusA PE	Bacteria	Proteobacteria	Gammaproteobacteria	Enterobacterales	Enterobacteriaceae	Escherichia
75	1605	P0A6N0|EFG_ECO57	38.45	1	1	1		77.581	Elongation factor G	Escherichia coli O157:H7	fusA PE	Bacteria	Proteobacteria	Gammaproteobacteria	Enterobacterales	Enterobacteriaceae	Escherichia
75	1606	B2HUQ4|EFG_ACIBC	38.45	1	1	1		78.84	Elongation factor G	Acinetobacter baumannii (strain ACICU)	fusA PE	Bacteria	Proteobacteria	Gammaproteobacteria	Pseudomonadales	Moraxellaceae	Acinetobacter
88	1382	A0A160PAH3|OMP38_ACIS5	38.42	2	1	1		37.258	Outer membrane protein Omp38	Acinetobacter sp. (strain Tol 5)	omp38 PE	Bacteria	Proteobacteria	Gammaproteobacteria	Pseudomonadales	Moraxellaceae	Acinetobacter
88	1420	A3M8K2|OMP38_ACIBT	38.42	2	1	1		38.45	Outer membrane protein Omp38	Acinetobacter baumannii (strain ATCC 17978 / CIP 53.77 / LMG 1025 / NCDC KC755 / 5377)	omp38 PE	Bacteria	Proteobacteria	Gammaproteobacteria	Pseudomonadales	Moraxellaceae	Acinetobacter
88	1421	Q6RYW5|OMP38_ACIB2	38.42	2	1	1		38.42	Outer membrane protein Omp38	Acinetobacter baumannii (strain ATCC 19606 / DSM 30007 / CIP 70.34 / JCM 6841 / NBRC 109757 / NCIMB 12457 / NCTC 12156 / 81)	omp38 PE	Bacteria	Proteobacteria	Gammaproteobacteria	Pseudomonadales	Moraxellaceae	Acinetobacter
8	1	P42481|EFTU_THIDL	186.44	23	8	0	Carbamidomethylation	43.026	Elongation factor Tu	Thiomonas delicata	tuf PE	Bacteria	Proteobacteria	Proteobacteria	Betaproteobacteria	Burkholderiales	Thiomonas
8	10	Q0BJ48|EFTU_BURCM	165.96	16	6	0	Carbamidomethylation	42.934	Elongation factor Tu	Burkholderia ambifaria (strain ATCC BAA-244 / AMMD)	tuf1 PE	Bacteria	Proteobacteria	Betaproteobacteria	Burkholderiales	Burkholderiaceae	Burkholderia
8	11	Q1BRT3|EFTU_BURCA	165.96	16	6	0	Carbamidomethylation	42.934	Elongation factor Tu	Burkholderia cenocepacia (strain AU 1054)	tuf1 PE	Bacteria	Proteobacteria	Betaproteobacteria	Burkholderiales	Burkholderiaceae	Burkholderia
8	12	A4JAM5|EFTU_BURVG	165.96	16	6	0	Carbamidomethylation	43.033	Elongation factor Tu	Burkholderia vietnamiensis (strain G4 / LMG 22486)	tuf1 PE	Bacteria	Proteobacteria	Betaproteobacteria	Burkholderiales	Burkholderiaceae	Burkholderia
8	13	A0K3L0|EFTU_BURCH	165.96	16	6	0	Carbamidomethylation	42.934	Elongation factor Tu	Burkholderia cenocepacia (strain HI2424)	tuf1 PE	Bacteria	Proteobacteria	Betaproteobacteria	Burkholderiales	Burkholderiaceae	Burkholderia
8	14	P33167|EFTU_BURCE	165.96	16	6	0	Carbamidomethylation	42.876	Elongation factor Tu	Burkholderia cepacia	tuf PE	Bacteria	Proteobacteria	Betaproteobacteria	Burkholderiales	Burkholderiaceae	Burkholderia
8	15	Q39KI2|EFTU_BURL3	165.96	16	6	0	Carbamidomethylation	42.934	Elongation factor Tu	Burkholderia lata (strain ATCC 17760 / DSM 23089 / LMG 22485 / NCIMB 9086 / R18194 / 383)	tuf1 PE	Bacteria	Proteobacteria	Betaproteobacteria	Burkholderiales	Burkholderiaceae	Burkholderia
8	16	Q13TF5|EFTU_PARXL	165.96	16	6	0	Carbamidomethylation	43.058	Elongation factor Tu	Paraburkholderia xenovorans (strain LB400)	tuf1 PE	Bacteria	Proteobacteria	Betaproteobacteria	Burkholderiales	Burkholderiaceae	Paraburkholderia
8	19	A2SLF9|EFTU_METPP	165.96	16	6	0	Carbamidomethylation	43.088	Elongation factor Tu	Methylibium petroleiphilum (strain ATCC BAA-1232 / LMG 22953 / PM1)	tuf1 PE	Bacteria	Proteobacteria	Betaproteobacteria	Burkholderiales	Burkholderiales, not assigned to family	Methylibium
8	21	Q21RV6|EFTU2_RHOFT	165.96	16	6	0	Carbamidomethylation	42.977	Elongation factor Tu 2	Rhodoferax ferrireducens (strain ATCC BAA-621 / DSM 15236 / T118)	tuf2 PE	Bacteria	Proteobacteria	Betaproteobacteria	Burkholderiales	Comamonadaceae	Rhodoferax
8	22	Q21SF0|EFTU1_RHOFT	165.96	16	6	0	Carbamidomethylation	42.991	Elongation factor Tu 1	Rhodoferax ferrireducens (strain ATCC BAA-621 / DSM 15236 / T118)	tuf1 PE	Bacteria	Proteobacteria	Betaproteobacteria	Burkholderiales	Comamonadaceae	Rhodoferax
8	23	A1VIP8|EFTU_POLNA	165.96	16	6	0	Carbamidomethylation	42.946	Elongation factor Tu	Polaromonas naphthalenivorans (strain CJ2)	tuf1 PE	Bacteria	Proteobacteria	Betaproteobacteria	Burkholderiales	Comamonadaceae	Polaromonas
8	24	A1TJ05|EFTU_ACIAC	163.11	17	6	0	Carbamidomethylation	43.128	Elongation factor Tu	Acidovorax citrulli (strain AAC00-1)	tuf1 PE	Bacteria	Proteobacteria	Betaproteobacteria	Burkholderiales	Comamonadaceae	Acidovorax
8	26	A1W2Q5|EFTU1_ACISJ	163.11	17	6	0	Carbamidomethylation	43.227	Elongation factor Tu 1	Acidovorax sp. (strain JS42)	tuf1 PE	Bacteria	Proteobacteria	Betaproteobacteria	Burkholderiales	Comamonadaceae	Acidovorax
8	27	A1WCN6|EFTU2_ACISJ	163.11	17	6	0	Carbamidomethylation	43.243	Elongation factor Tu 2	Acidovorax sp. (strain JS42)	tuf2 PE	Bacteria	Proteobacteria	Betaproteobacteria	Burkholderiales	Comamonadaceae	Acidovorax
8	37	Q0K5Z9|EFTU_CUPNH	155.63	13	5	0	Carbamidomethylation	43.046	Elongation factor Tu	Cupriavidus necator (strain ATCC 17699 / DSM 428 / KCTC 22496 / NCIMB 10442 / H16 / Stanier 337)	tuf1 PE	Bacteria	Proteobacteria	Betaproteobacteria	Burkholderiales	Burkholderiaceae	Cupriavidus
8	38	Q46WC7|EFTU_CUPPJ	155.63	13	5	0	Carbamidomethylation	43.031	Elongation factor Tu	Cupriavidus pinatubonensis (strain JMP 134 / LMG 1197)	tuf1 PE	Bacteria	Proteobacteria	Betaproteobacteria	Burkholderiales	Burkholderiaceae	Cupriavidus
8	39	A2S7F9|EFTU_BURM9	155.63	13	5	0	Carbamidomethylation	42.991	Elongation factor Tu	Burkholderia mallei (strain NCTC 10229)	tuf1 PE	Bacteria	Proteobacteria	Betaproteobacteria	Burkholderiales	Burkholderiaceae	Burkholderia
8	40	A3NEI1|EFTU_BURP6	155.63	13	5	0	Carbamidomethylation	42.991	Elongation factor Tu	Burkholderia pseudomallei (strain 668)	tuf1 PE	Bacteria	Proteobacteria	Betaproteobacteria	Burkholderiales	Burkholderiaceae	Burkholderia
8	41	Q2SU25|EFTU_BURTA	155.63	13	5	0	Carbamidomethylation	42.991	Elongation factor Tu	Burkholderia thailandensis (strain ATCC 700388 / DSM 13276 / CIP 106301 / E264)	tuf1 PE	Bacteria	Proteobacteria	Betaproteobacteria	Burkholderiales	Burkholderiaceae	Burkholderia
8	42	A1V8A5|EFTU_BURMS	155.63	13	5	0	Carbamidomethylation	42.991	Elongation factor Tu	Burkholderia mallei (strain SAVP1)	tuf1 PE	Bacteria	Proteobacteria	Betaproteobacteria	Burkholderiales	Burkholderiaceae	Burkholderia
8	43	A3MRT8|EFTU_BURM7	155.63	13	5	0	Carbamidomethylation	42.991	Elongation factor Tu	Burkholderia mallei (strain NCTC 10247)	tuf1 PE	Bacteria	Proteobacteria	Betaproteobacteria	Burkholderiales	Burkholderiaceae	Burkholderia
8	44	Q62GK3|EFTU_BURMA	155.63	13	5	0	Carbamidomethylation	42.991	Elongation factor Tu	Burkholderia mallei (strain ATCC 23344)	tuf1 PE	Bacteria	Proteobacteria	Betaproteobacteria	Burkholderiales	Burkholderiaceae	Burkholderia
8	45	Q63PZ6|EFTU_BURPS	155.63	13	5	0	Carbamidomethylation	42.991	Elongation factor Tu	Burkholderia pseudomallei (strain K96243)	tuf1 PE	Bacteria	Proteobacteria	Betaproteobacteria	Burkholderiales	Burkholderiaceae	Burkholderia
8	46	A3P0B5|EFTU_BURP0	155.63	13	5	0	Carbamidomethylation	42.991	Elongation factor Tu	Burkholderia pseudomallei (strain 1106a)	tuf1 PE	Bacteria	Proteobacteria	Betaproteobacteria	Burkholderiales	Burkholderiaceae	Burkholderia
8	47	Q3JMP6|EFTU_BURP1	155.63	13	5	0	Carbamidomethylation	42.991	Elongation factor Tu	Burkholderia pseudomallei (strain 1710b)	tuf1 PE	Bacteria	Proteobacteria	Betaproteobacteria	Burkholderiales	Burkholderiaceae	Burkholderia
8	48	Q5P334|EFTU_AROAE	140.82	12	4	0	Carbamidomethylation	43.204	Elongation factor Tu	Aromatoleum aromaticum (strain EbN1)	tuf1 PE	Bacteria	Proteobacteria	Betaproteobacteria	Rhodocyclales	Rhodocyclaceae	Aromatoleum
8	49	Q123F6|EFTU_POLSJ	155.63	13	5	0	Carbamidomethylation	42.94	Elongation factor Tu	Polaromonas sp. (strain JS666 / ATCC BAA-500)	tuf1 PE	Bacteria	Proteobacteria	Betaproteobacteria	Burkholderiales	Comamonadaceae	Polaromonas
8	61	Q1H4N9|EFTU2_METFK	136.15	12	4	0	Carbamidomethylation	42.95	Elongation factor Tu 2	Methylobacillus flagellatus (strain KT / ATCC 51484 / DSM 6875)	tuf2 PE	Bacteria	Proteobacteria	Betaproteobacteria	Nitrosomonadales	Methylophilaceae	Methylobacillus
8	62	Q1H4Q1|EFTU1_METFK	136.15	12	4	0	Carbamidomethylation	42.922	Elongation factor Tu 1	Methylobacillus flagellatus (strain KT / ATCC 51484 / DSM 6875)	tuf1 PE	Bacteria	Proteobacteria	Betaproteobacteria	Nitrosomonadales	Methylophilaceae	Methylobacillus
8	115	Q2L2G6|EFTU_BORA1	146.04	11	4	0	Carbamidomethylation	42.903	Elongation factor Tu	Bordetella avium (strain 197N)	tuf1 PE	Bacteria	Proteobacteria	Betaproteobacteria	Burkholderiales	Alcaligenaceae	Bordetella
8	118	Q7TT91|EFTU_BORPE	146.04	11	4	0	Carbamidomethylation	42.916	Elongation factor Tu	Bordetella pertussis (strain Tohama I / ATCC BAA-589 / NCTC 13251)	tuf1 PE	Bacteria	Proteobacteria	Betaproteobacteria	Burkholderiales	Alcaligenaceae	Bordetella
8	119	Q79GC6|EFTU_BORPA	146.04	11	4	0	Carbamidomethylation	42.916	Elongation factor Tu	Bordetella parapertussis (strain 12822 / ATCC BAA-587 / NCTC 13253)	tuf1 PE	Bacteria	Proteobacteria	Betaproteobacteria	Burkholderiales	Alcaligenaceae	Bordetella
8	120	Q79G84|EFTU_BORBR	146.04	11	4	0	Carbamidomethylation	42.916	Elongation factor Tu	Bordetella bronchiseptica (strain ATCC BAA-588 / NCTC 13252 / RB50)	tuf1 PE	Bacteria	Proteobacteria	Betaproteobacteria	Burkholderiales	Alcaligenaceae	Bordetella
8	133	Q1MIE3|EFTU_RHIL3	122.02	9	3	0	Carbamidomethylation	42.594	Elongation factor Tu	Rhizobium leguminosarum bv. viciae (strain 3841)	tuf1 PE	Bacteria	Proteobacteria	Alphaproteobacteria	Hyphomicrobiales	Rhizobiaceae	Rhizobium
8	134	P75022|EFTU_RHIRD	122.02	9	3	0	Carbamidomethylation	42.627	Elongation factor Tu	Rhizobium radiobacter	tufA PE	Bacteria	Proteobacteria	Alphaproteobacteria	Hyphomicrobiales	Rhizobiaceae	Rhizobium
8	135	Q925Y6|EFTU_RHIME	122.02	9	3	0	Carbamidomethylation	42.749	Elongation factor Tu	Rhizobium meliloti (strain 1021)	tufA PE	Bacteria	Proteobacteria	Alphaproteobacteria	Hyphomicrobiales	Rhizobiaceae	Rhizobium
8	136	Q11HA6|EFTU_CHESB	122.02	9	3	0	Carbamidomethylation	42.794	Elongation factor Tu	Chelativorans sp. (strain BNC1)	tuf1 PE	Bacteria	Proteobacteria	Alphaproteobacteria	Rhizobiales	Phyllobacteriaceae	Chelativorans
8	137	Q2K9N2|EFTU1_RHIEC	122.02	9	3	0	Carbamidomethylation	42.638	Elongation factor Tu 1	Rhizobium etli (strain CFN 42 / ATCC 51251)	tuf1 PE	Bacteria	Proteobacteria	Alphaproteobacteria	Hyphomicrobiales	Rhizobiaceae	Rhizobium
8	138	Q2K9L8|EFTU2_RHIEC	122.02	9	3	0	Carbamidomethylation	42.781	Elongation factor Tu 2	Rhizobium etli (strain CFN 42 / ATCC 51251)	tuf2 PE	Bacteria	Proteobacteria	Alphaproteobacteria	Hyphomicrobiales	Rhizobiaceae	Rhizobium
8	149	Q1LSY4|EFTU_BAUCH	124.94	9	3	0	Carbamidomethylation	43.429	Elongation factor Tu	Baumannia cicadellinicola subsp. Homalodisca coagulata	tuf PE	Bacteria	Proteobacteria	Gammaproteobacteria	Gammaproteobacteria, not assigned to order	Gammaproteobacteria, not assigned to family	Baumannia
8	150	C4K4F8|EFTU_HAMD5	124.94	9	3	0	Carbamidomethylation	43.487	Elongation factor Tu	Hamiltonella defensa subsp. Acyrthosiphon pisum (strain 5AT)	tuf PE	Bacteria	Proteobacteria	Gammaproteobacteria	Enterobacterales	Enterobacteriaceae	aphid secondary symbionts
8	155	Q81ZS3|EFTU_NITEU	141.2	10	4	0	Carbamidomethylation	42.928	Elongation factor Tu	Nitrosomonas europaea (strain ATCC 19718 / CIP 103999 / KCTC 2705 / NBRC 14298)	tuf1 PE	Bacteria	Proteobacteria	Betaproteobacteria	Nitrosomonadales	Nitrosomonadaceae	Nitrosomonas
8	156	Q0AIJ7|EFTU1_NITEC	141.2	10	4	0	Carbamidomethylation	42.938	Elongation factor Tu 1	Nitrosomonas eutropha (strain DSM 101675 / C91 / Nm57)	tuf1 PE	Bacteria	Proteobacteria	Betaproteobacteria	Nitrosomonadales	Nitrosomonadaceae	Nitrosomonas
8	330	Q8KTA3|EFTU_RICRH	106.04	7	2	0	Carbamidomethylation	42.905	Elongation factor Tu	Rickettsia rhipicephali	tuf PE	Bacteria	Proteobacteria	Alphaproteobacteria	Rickettsiales	Rickettsiaceae	Rickettsia
8	334	C4K2I2|EFTU_RICPU	106.04	7	2	0	Carbamidomethylation	42.878	Elongation factor Tu	Rickettsia peacockii (strain Rustic)	tuf PE	Bacteria	Proteobacteria	Alphaproteobacteria	Rickettsiales	Rickettsiaceae	Rickettsia
8	335	B0BUR2|EFTU_RICRO	106.04	7	2	0	Carbamidomethylation	42.878	Elongation factor Tu	Rickettsia rickettsii (strain Iowa)	tuf PE	Bacteria	Proteobacteria	Alphaproteobacteria	Rickettsiales	Rickettsiaceae	Rickettsia
8	336	P0A3B0|EFTU_RICSI	106.04	7	2	0	Carbamidomethylation	42.933	Elongation factor Tu	Rickettsia sibirica	tuf PE	Bacteria	Proteobacteria	Alphaproteobacteria	Rickettsiales	Rickettsiaceae	Rickettsia
8	337	A8GT71|EFTU_RICRS	106.04	7	2	0	Carbamidomethylation	42.878	Elongation factor Tu	Rickettsia rickettsii (strain Sheila Smith)	tuf PE	Bacteria	Proteobacteria	Alphaproteobacteria	Rickettsiales	Rickettsiaceae	Rickettsia
8	338	C3PPA9|EFTU_RICAE	106.04	7	2	0	Carbamidomethylation	42.878	Elongation factor Tu	Rickettsia africae (strain ESF-5)	tuf PE	Bacteria	Proteobacteria	Alphaproteobacteria	Rickettsiales	Rickettsiaceae	Rickettsia
8	339	A8F2E9|EFTU_RICM5	106.04	7	2	0	Carbamidomethylation	42.851	Elongation factor Tu	Rickettsia massiliae (strain Mtu5)	tuf PE	Bacteria	Proteobacteria	Alphaproteobacteria	Rickettsiales	Rickettsiaceae	Rickettsia
8	350	Q65QG6|EFTU_MANSM	108.95	7	2	0	Carbamidomethylation	43.39	Elongation factor Tu	Mannheimia succiniciproducens (strain MBEL55E)	tuf1 PE	Bacteria	Proteobacteria	Gammaproteobacteria	Pasteurellales	Pasteurellaceae	Mannheimia
8	351	P0A6N2|EFTU_ECOL6	108.95	7	2	0	Carbamidomethylation	43.314	Elongation factor Tu	Escherichia coli O6:H1 (strain CFT073 / ATCC 700928 / UPEC)	tufA PE	Bacteria	Proteobacteria	Gammaproteobacteria	Enterobacterales	Enterobacteriaceae	Escherichia
8	352	A1AGM6|EFTU1_ECOK1	108.95	7	2	0	Carbamidomethylation	43.284	Elongation factor Tu 1	Escherichia coli O1:K1 / APEC	tuf1 PE	Bacteria	Proteobacteria	Gammaproteobacteria	Enterobacterales	Enterobacteriaceae	Escherichia
8	353	P0A1H5|EFTU_SALTY	108.95	7	2	0	Carbamidomethylation	43.284	Elongation factor Tu	Salmonella typhimurium (strain LT2 / SGSC1412 / ATCC 700720)	tufA PE	Bacteria	Proteobacteria	Gammaproteobacteria	Enterobacterales	Enterobacteriaceae	Salmonella
8	354	A9MHG0|EFTU_SALAR	108.95	7	2	0	Carbamidomethylation	43.284	Elongation factor Tu	Salmonella arizonae (strain ATCC BAA-731 / CDC346-86 / RSK2980)	tuf1 PE	Bacteria	Proteobacteria	Gammaproteobacteria	Enterobacterales	Enterobacteriaceae	Salmonella
8	355	P43926|EFTU_HAEIN	108.95	7	2	0	Carbamidomethylation	43.354	Elongation factor Tu	Haemophilus influenzae (strain ATCC 51907 / DSM 11121 / KW20 / Rd)	tufA PE	Bacteria	Proteobacteria	Gammaproteobacteria	Pasteurellales	Pasteurellaceae	Haemophilus
8	356	Q1R5Y2|EFTU1_ECOUT	108.95	7	2	0	Carbamidomethylation	43.284	Elongation factor Tu 1	Escherichia coli (strain UTI89 / UPEC)	tuf1 PE	Bacteria	Proteobacteria	Gammaproteobacteria	Enterobacterales	Enterobacteriaceae	Escherichia
8	357	Q3YWT3|EFTU1_SHISS	108.95	7	2	0	Carbamidomethylation	43.284	Elongation factor Tu 1	Shigella sonnei (strain Ss046)	tuf1 PE	Bacteria	Proteobacteria	Gammaproteobacteria	Enterobacterales	Enterobacteriaceae	Shigella
8	358	B0UV21|EFTU_HISS2	108.95	7	2	0	Carbamidomethylation	43.386	Elongation factor Tu	Histophilus somni (strain 2336)	tuf PE	Bacteria	Proteobacteria	Gammaproteobacteria	Pasteurellales	Pasteurellaceae	Histophilus
8	359	A9MT05|EFTU_SALPB	108.95	7	2	0	Carbamidomethylation	43.284	Elongation factor Tu	Salmonella paratyphi B (strain ATCC BAA-1250 / SPB7)	tuf1 PE	Bacteria	Proteobacteria	Gammaproteobacteria	Enterobacterales	Enterobacteriaceae	Salmonella
8	360	Q7N9B1|EFTU1_PHOLL	108.95	7	2	0	Carbamidomethylation	43.174	Elongation factor Tu 1	Photorhabdus laumondii subsp. laumondii (strain DSM 15139 / CIP 105565 / TT01)	tuf1 PE	Bacteria	Proteobacteria	Gammaproteobacteria	Enterobacterales	Morganellaceae	Photorhabdus
8	361	P57939|EFTU1_PASMU	108.95	7	2	0	Carbamidomethylation	43.353	Elongation factor Tu-A	Pasteurella multocida (strain Pm70)	tufA PE	Bacteria	Proteobacteria	Gammaproteobacteria	Pasteurellales	Pasteurellaceae	Pasteurella
8	362	Q4QMW6|EFTU1_HAEI8	108.95	7	2	0	Carbamidomethylation	43.297	Elongation factor Tu 1	Haemophilus influenzae (strain 86-028NP)	tuf1 PE	Bacteria	Proteobacteria	Gammaproteobacteria	Pasteurellales	Pasteurellaceae	Haemophilus
8	363	A7MKI5|EFTU_CROS8	108.95	7	2	0	Carbamidomethylation	43.204	Elongation factor Tu	Cronobacter sakazakii (strain ATCC BAA-894)	tuf1 PE	Bacteria	Proteobacteria	Gammaproteobacteria	Enterobacterales	Enterobacteriaceae	Cronobacter
8	364	A8A779|EFTU2_ECOHS	108.95	7	2	0	Carbamidomethylation	43.314	Elongation factor Tu 2	Escherichia coli O9:H4 (strain HS)	tuf2 PE	Bacteria	Proteobacteria	Gammaproteobacteria	Enterobacterales	Enterobacteriaceae	Escherichia
8	365	Q0SZX8|EFTU1_SHIF8	108.95	7	2	0	Carbamidomethylation	43.283	Elongation factor Tu 1	Shigella flexneri serotype 5b (strain 8401)	tuf1 PE	Bacteria	Proteobacteria	Gammaproteobacteria	Enterobacterales	Enterobacteriaceae	Shigella
8	366	A7ZSL4|EFTU1_ECO24	108.95	7	2	0	Carbamidomethylation	43.284	Elongation factor Tu 1	Escherichia coli O139:H28 (strain E24377A / ETEC)	tuf1 PE	Bacteria	Proteobacteria	Gammaproteobacteria	Enterobacterales	Enterobacteriaceae	Escherichia
8	367	A8A5E6|EFTU1_ECOHS	108.95	7	2	0	Carbamidomethylation	43.284	Elongation factor Tu 1	Escherichia coli O9:H4 (strain HS)	tuf1 PE	Bacteria	Proteobacteria	Gammaproteobacteria	Enterobacterales	Enterobacteriaceae	Escherichia
8	368	P0CE47|EFTU1_ECOLI	108.95	7	2	0	Carbamidomethylation	43.284	Elongation factor Tu 1	Escherichia coli (strain K12)	tufA PE	Bacteria	Proteobacteria	Gammaproteobacteria	Enterobacterales	Enterobacteriaceae	Escherichia
8	369	A5U9R1|EFTU_HAEIE	108.95	7	2	0	Carbamidomethylation	43.354	Elongation factor Tu	Haemophilus influenzae (strain PittEE)	tuf1 PE	Bacteria	Proteobacteria	Gammaproteobacteria	Pasteurellales	Pasteurellaceae	Haemophilus
8	370	B1IPW0|EFTU1_ECOLC	108.95	7	2	0	Carbamidomethylation	43.284	Elongation factor Tu 1	Escherichia coli (strain ATCC 8739 / DSM 1576 / Crooks)	tuf1 PE	Bacteria	Proteobacteria	Gammaproteobacteria	Enterobacterales	Enterobacteriaceae	Escherichia
8	371	Q4QMT5|EFTU2_HAEI8	108.95	7	2	0	Carbamidomethylation	43.354	Elongation factor Tu 2	Haemophilus influenzae (strain 86-028NP)	tuf2 PE	Bacteria	Proteobacteria	Gammaproteobacteria	Pasteurellales	Pasteurellaceae	Haemophilus
8	372	Q0TCC0|EFTU1_ECOL5	108.95	7	2	0	Carbamidomethylation	43.284	Elongation factor Tu 1	Escherichia coli O6:K15:H31 (strain 536 / UPEC)	tuf1 PE	Bacteria	Proteobacteria	Gammaproteobacteria	Enterobacterales	Enterobacteriaceae	Escherichia
8	375	A8Z5T8|EFTU_SULMW	100.19	6	2	0	Carbamidomethylation	43.863	Elongation factor Tu	Sulcia muelleri (strain GWSS)	tuf PE	Bacteria	Bacteroidetes	Bacteroidetes, not assigned to class	Bacteroidetes, not assigned to order	Bacteroidetes, not assigned to family	Candidatus Sulcia
8	391	Q8KT95|EFTU_RICTY	106.04	7	2	0	Carbamidomethylation	42.981	Elongation factor Tu	Rickettsia typhi (strain ATCC VR-144 / Wilmington)	tuf PE	Bacteria	Proteobacteria	Alphaproteobacteria	Rickettsiales	Rickettsiaceae	Rickettsia
8	392	P48865|EFTU_RICPR	106.04	7	2	0	Carbamidomethylation	42.921	Elongation factor Tu	Rickettsia prowazekii (strain Madrid E)	tuf PE	Bacteria	Proteobacteria	Alphaproteobacteria	Rickettsiales	Rickettsiaceae	Rickettsia
8	399	A8EZL8|EFTU_RICCK	106.04	7	2	0	Carbamidomethylation	42.864	Elongation factor Tu	Rickettsia canadensis (strain McKiel)	tuf PE	Bacteria	Proteobacteria	Alphaproteobacteria	Rickettsiales	Rickettsiaceae	Rickettsia
8	410	Q6FZC0|EFTU1_BARQU	100.19	6	2	0	Carbamidomethylation	42.86	Elongation factor Tu 1	Bartonella quintana (strain Toulouse)	tuf1 PE	Bacteria	Proteobacteria	Alphaproteobacteria	Rhizobiales	Bartonellaceae	Bartonella
8	411	Q99QM0|EFTU_CAUVC	100.19	6	2	0	Carbamidomethylation	43.34	Elongation factor Tu	Caulobacter vibrioides (strain ATCC 19089 / CB15)	tufA PE	Bacteria	Proteobacteria	Alphaproteobacteria	Caulobacterales	Caulobacteraceae	Caulobacter
8	412	A1KRF9|EFTU_NEIMF	100.19	6	2	0	Carbamidomethylation	42.909	Elongation factor Tu	Neisseria meningitidis serogroup C / serotype 2a (strain ATCC 700532 / DSM 15464 / FAM18)	tuf1 PE	Bacteria	Proteobacteria	Betaproteobacteria	Neisseriales	Neisseriaceae	Neisseria
8	413	Q5F5Q8|EFTU_NEIG1	100.19	6	2	0	Carbamidomethylation	42.938	Elongation factor Tu	Neisseria gonorrhoeae (strain ATCC 700825 / FA 1090)	tuf1 PE	Bacteria	Proteobacteria	Betaproteobacteria	Neisseriales	Neisseriaceae	Neisseria
8	414	P64027|EFTU_NEIMB	100.19	6	2	0	Carbamidomethylation	42.909	Elongation factor Tu	Neisseria meningitidis serogroup B (strain MC58)	tufA PE	Bacteria	Proteobacteria	Betaproteobacteria	Neisseriales	Neisseriaceae	Neisseria
8	415	P64026|EFTU_NEIMA	100.19	6	2	0	Carbamidomethylation	42.909	Elongation factor Tu	Neisseria meningitidis serogroup A / serotype 4A (strain DSM 15465 / Z2491)	tufA PE	Bacteria	Proteobacteria	Betaproteobacteria	Neisseriales	Neisseriaceae	Neisseria
8	416	Q0ANN1|EFTU_MARMM	100.19	6	2	0	Carbamidomethylation	43.126	Elongation factor Tu	Maricaulis maris (strain MCS10)	tuf1 PE	Bacteria	Proteobacteria	Alphaproteobacteria	Maricaulales	Maricaulaceae	Maricaulis
8	417	A1USC1|EFTU1_BARBK	100.19	6	2	0	Carbamidomethylation	42.803	Elongation factor Tu 1	Bartonella bacilliformis (strain ATCC 35685 / NCTC 12138 / KC583)	tuf1 PE	Bacteria	Proteobacteria	Alphaproteobacteria	Rhizobiales	Bartonellaceae	Bartonella
8	418	A5VR08|EFTU_BRUO2	100.19	6	2	0	Carbamidomethylation	42.605	Elongation factor Tu	Brucella ovis (strain ATCC 25840 / 63/290 / NCTC 10512)	tuf1 PE	Bacteria	Proteobacteria	Alphaproteobacteria	Rhizobiales	Brucellaceae	Brucella
8	420	B6JET1|EFTU_OLICO	100.19	6	2	0	Carbamidomethylation	43.444	Elongation factor Tu	Oligotropha carboxidovorans (strain ATCC 49405 / DSM 1227 / KCTC 32145 / OM5)	tuf PE	Bacteria	Proteobacteria	Alphaproteobacteria	Rhizobiales	Bradyrhizobiaceae	Oligotropha
8	421	Q3SSW8|EFTU_NITWN	100.19	6	2	0	Carbamidomethylation	43.18	Elongation factor Tu	Nitrobacter winogradskyi (strain ATCC 25391 / DSM 10237 / CIP 104748 / NCIMB 11846 / Nb-255)	tuf PE	Bacteria	Proteobacteria	Alphaproteobacteria	Rhizobiales	Bradyrhizobiaceae	Nitrobacter
8	422	Q134S7|EFTU1_RHOPS	100.19	6	2	0	Carbamidomethylation	43.286	Elongation factor Tu 1	Rhodopseudomonas palustris (strain BisB5)	tuf1 PE	Bacteria	Proteobacteria	Alphaproteobacteria	Rhizobiales	Bradyrhizobiaceae	Rhodopseudomonas
8	423	A8HTW6|EFTU_AZOC5	100.19	6	2	0	Carbamidomethylation	43.315	Elongation factor Tu	Azorhizobium caulinodans (strain ATCC 43989 / DSM 5975 / JCM 20966 / NBRC 14845 / NCIMB 13405 / ORS 571)	tuf1 PE	Bacteria	Proteobacteria	Alphaproteobacteria	Rhizobiales	Xanthobacteraceae	Azorhizobium
8	424	P48864|EFTU_NEIGO	100.19	6	2	0	Carbamidomethylation	43.084	Elongation factor Tu	Neisseria gonorrhoeae	tuf PE	Bacteria	Proteobacteria	Betaproteobacteria	Neisseriales	Neisseriaceae	Neisseria
8	425	B8ELG5|EFTU_METSB	100.19	6	2	0	Carbamidomethylation	43.135	Elongation factor Tu	Methylocella silvestris (strain DSM 15510 / CIP 108128 / LMG 27833 / NCIMB 13906 / BL2)	tuf PE	Bacteria	Proteobacteria	Alphaproteobacteria	Rhizobiales	Beijerinckiaceae	Methylocella
8	426	Q0C1F4|EFTU1_HYPNA	100.19	6	2	0	Carbamidomethylation	43.165	Elongation factor Tu 1	Hyphomonas neptunium (strain ATCC 15444)	tuf1 PE	Bacteria	Proteobacteria	Alphaproteobacteria	Hyphomonadales	Hyphomonadaceae	Hyphomonas
8	429	A6T3K6|EFTU_JANMA	108.95	7	2	0	Carbamidomethylation	43.109	Elongation factor Tu	Janthinobacterium sp. (strain Marseille)	tuf1 PE	Bacteria	Proteobacteria	Betaproteobacteria	Burkholderiales	Oxalobacteraceae	Janthinobacterium
8	430	A7HWP7|EFTU_PARL1	100.19	6	2	0	Carbamidomethylation	43.194	Elongation factor Tu	Parvibaculum lavamentivorans (strain DS-1 / DSM 13023 / NCIMB 13966)	tuf1 PE	Bacteria	Proteobacteria	Alphaproteobacteria	Rhizobiales	Rhodobiaceae	Parvibaculum
8	431	B0SUQ7|EFTU1_CAUSK	100.19	6	2	0	Carbamidomethylation	43.031	Elongation factor Tu 1	Caulobacter sp. (strain K31)	tuf1 PE	Bacteria	Proteobacteria	Alphaproteobacteria	Caulobacterales	Caulobacteraceae	Caulobacter
8	432	B0T2B5|EFTU2_CAUSK	100.19	6	2	0	Carbamidomethylation	42.96	Elongation factor Tu 2	Caulobacter sp. (strain K31)	tuf2 PE	Bacteria	Proteobacteria	Alphaproteobacteria	Caulobacterales	Caulobacteraceae	Caulobacter
8	433	Q3A6R2|EFTU1_PELCD	100.19	6	2	0	Carbamidomethylation	43.587	Elongation factor Tu 1	Pelobacter carbinolicus (strain DSM 2380 / NBRC 103641 / GraBd1)	tuf1 PE	Bacteria	Proteobacteria	Deltaproteobacteria	Desulfuromonadales	Desulfuromonadaceae	Pelobacter
8	434	B5ZC31|EFTU_UREU1	100.19	6	2	0	Carbamidomethylation	42.918	Elongation factor Tu	Ureaplasma urealyticum serovar 10 (strain ATCC 33699 / Western)	tuf PE	Bacteria	Tenericutes	Mollicutes	Mycoplasmatales	Mycoplasmataceae	Ureaplasma
8	435	Q2YAZ9|EFTU_NITMU	100.19	6	2	0	Carbamidomethylation	42.925	Elongation factor Tu	Nitrosospira multiformis (strain ATCC 25196 / NCIMB 11849 / C 71)	tuf1 PE	Bacteria	Proteobacteria	Betaproteobacteria	Nitrosomonadales	Nitrosomonadaceae	Nitrosospira
8	436	Q8EX18|EFTU_MYCPE	100.19	6	2	0	Carbamidomethylation	43.074	Elongation factor Tu	Mycoplasma penetrans (strain HF-2)	tuf PE	Bacteria	Tenericutes	Mollicutes	Mycoplasmatales	Mycoplasmataceae	Mycoplasma
8	437	B0SSH9|EFTU_LEPBP	100.19	5	2	0	Carbamidomethylation	43.925	Elongation factor Tu	Leptospira biflexa serovar Patoc (strain Patoc 1 / ATCC 23582 / Paris)	tuf PE	Bacteria	Spirochaetes	Spirochaetia	Leptospirales	Leptospiraceae	Leptospira
8	441	Q3SLQ1|EFTU_THIDA	100.19	6	2	0	Carbamidomethylation	43.079	Elongation factor Tu	Thiobacillus denitrificans (strain ATCC 25259)	tuf1 PE	Bacteria	Proteobacteria	Betaproteobacteria	Nitrosomonadales	Thiobacillaceae	Thiobacillus
8	443	Q6MJ00|EFTU_BDEBA	100.19	6	2	0	Carbamidomethylation	43.266	Elongation factor Tu	Bdellovibrio bacteriovorus (strain ATCC 15356 / DSM 50701 / NCIB 9529 / HD100)	tuf PE	Bacteria	Proteobacteria	Oligoflexia	Bdellovibrionales	Bdellovibrionaceae	Bdellovibrio
8	444	P26184|EFTU_FLESI	100.19	6	2	0	Carbamidomethylation	43.9	Elongation factor Tu	Flexistipes sinusarabici	tuf PE	Bacteria	Deferribacteres	Deferribacteres	Deferribacterales	Deferribacteraceae	Flexistipes
8	456	Q31IY4|EFTU_HYDCU	76.22	4	1	0	Carbamidomethylation	43.248	Elongation factor Tu	Hydrogenovibrio crunogenus (strain XCL-2)	tuf1 PE	Bacteria	Proteobacteria	Gammaproteobacteria	Thiotrichales	Piscirickettsiaceae	Hydrogenovibrio
8	459	Q664R7|EFTU2_YERPS	76.22	4	1	0	Carbamidomethylation	43.16	Elongation factor Tu 2	Yersinia pseudotuberculosis serotype I (strain IP32953)	tuf2 PE	Bacteria	Proteobacteria	Gammaproteobacteria	Enterobacterales	Yersiniaceae	Yersinia
8	460	Q73PN3|EFTU_TREDE	47.95	2	1	0		43.788	Elongation factor Tu	Treponema denticola (strain ATCC 35405 / CIP 103919 / DSM 14222)	tuf PE	Bacteria	Spirochaetes	Spirochaetales	Spirochaetaceae	Treponema	Treponema
8	461	P42475|EFTU_FIBSS	76.22	4	1	0	Carbamidomethylation	43.287	Elongation factor Tu	Fibrobacter succinogenes (strain ATCC 19169 / S85)	tuf1 PE	Bacteria	Fibrobacteres	Fibrobacteria	Fibrobacterales	Fibrobacteraceae	Fibrobacter
8	464	O83217|EFTU_TREPA	47.95	2	1	0		43.261	Elongation factor Tu	Treponema pallidum (strain Nichols)	tuf PE	Bacteria	Spirochaetes	Spirochaetales	Spirochaetaceae	Treponema	Treponema
8	468	P42476|EFTU_TERFE	76.22	4	1	0	Carbamidomethylation	43.166	Elongation factor Tu	Terrimonas ferruginea	tuf PE	Bacteria	Bacteroidetes	Chitinophagia	Chitinophagales	Chitinophagaceae	Terrimonas
8	491	B0JSE0|EFTU_MICAN	100.19	5	2	0	Carbamidomethylation	44.918	Elongation factor Tu	Microcystis aeruginosa (strain NIES-843)	tuf PE	Bacteria	Cyanobacteria	Oscillatoriophycideae	Chroococcales	Microcystaceae	Microcystis
8	549	P22679|EFTU_MYCHP	100.19	6	2	0	Carbamidomethylation	43.596	Elongation factor Tu	Mycoplasma hominis (strain ATCC 23114 / NBRC 14850 / NCTC 10111 / PG21)	tuf PE	Bacteria	Tenericutes	Mollicutes	Mycoplasmatales	Mycoplasmataceae	Mycoplasma
8	551	P50064|EFTU_GLOVI	100.19	5	2	0	Carbamidomethylation	44.76	Elongation factor Tu	Gloeobacter violaceus (strain ATCC 29082 / PCC 7421)	tufA PE	Bacteria	Cyanobacteria	Gloeobacteria	Gloeobacterales	Gloeobacteraceae	Gloeobacter
8	738	A8F982|EFTU_BACP2	76.22	4	1	0	Carbamidomethylation	43.497	Elongation factor Tu	Bacillus pumilus (strain SAFR-032)	tuf PE	Bacteria	Firmicutes	Bacilli	Bacillales	Bacillaceae	Bacillus
8	739	Q65PA9|EFTU_BACLD	76.22	4	1	0	Carbamidomethylation	43.653	Elongation factor Tu	Bacillus licheniformis (strain ATCC 14580 / DSM 13 / JCM 2505 / NBRC 12200 / NCIMB 9375 / NRRL NRS-1264 / Gibson 46)	tuf PE	Bacteria	Firmicutes	Bacilli	Bacillales	Bacillaceae	Bacillus
8	740	Q8ETY4|EFTU_OCEIH	76.22	4	1	0	Carbamidomethylation	43.228	Elongation factor Tu	Oceanobacillus iheyensis (strain DSM 14371 / CIP 107618 / JCM 11309 / KCTC 3954 / HTE831)	tuf PE	Bacteria	Firmicutes	Bacilli	Bacillales	Bacillaceae	Oceanobacillus
8	742	Q839G8|EFTU_ENTFA	76.22	4	1	0	Carbamidomethylation	43.388	Elongation factor Tu	Enterococcus faecalis (strain ATCC 700802 / V583)	tuf PE	Bacteria	Firmicutes	Bacilli	Lactobacillales	Enterococcaceae	Enterococcus
8	743	B9E8Q0|EFTU_MACCJ	76.22	4	1	0	Carbamidomethylation	43.386	Elongation factor Tu	Macrococcus caseolyticus (strain JCSC5402)	tuf PE	Bacteria	Firmicutes	Bacilli	Bacillales	Staphylococcaceae	Macrococcus
8	744	A7Z0N5|EFTU_BACVZ	76.22	4	1	0	Carbamidomethylation	43.413	Elongation factor Tu	Bacillus velezensis (strain DSM 23117 / BGSC 10A6 / FZB42)	tuf PE	Bacteria	Firmicutes	Bacilli	Bacillales	Bacillaceae	Bacillus
8	750	P33166|EFTU_BACSU	76.22	4	1	0	Carbamidomethylation	43.593	Elongation factor Tu	Bacillus subtilis (strain 168)	tuf PE	Bacteria	Firmicutes	Bacilli	Bacillales	Bacillaceae	Bacillus
8	755	B1HMZ0|EFTU_LYSSC	76.22	4	1	0	Carbamidomethylation	43.263	Elongation factor Tu	Lysinibacillus sphaericus (strain C3-41)	tuf PE	Bacteria	Firmicutes	Bacilli	Bacillales	Bacillaceae	Lysinibacillus
8	757	Q8R603|EFTU_FUSNN	76.22	4	1	0	Carbamidomethylation	43.458	Elongation factor Tu	Fusobacterium nucleatum subsp. nucleatum (strain ATCC 25586 / DSM 15643 / BCRC 10681 / CIP 101130 / JCM 8532 / KCTC 2640 / LMG 13131 / VPI 4355)	tuf PE	Bacteria	Fusobacteria	Fusobacteriia	Fusobacteriales	Fusobacteriaceae	Fusobacterium
8	758	B1KSM7|EFTU_CLOBM	76.22	4	1	0	Carbamidomethylation	43.527	Elongation factor Tu	Clostridium botulinum (strain Loch Maree / Type A3)	tuf1 PE	Bacteria	Firmicutes	Clostridia	Clostridiales	Clostridiaceae	Clostridium
8	759	A7GJ76|EFTU_CLOBL	76.22	4	1	0	Carbamidomethylation	43.483	Elongation factor Tu	Clostridium botulinum (strain Langeland / NCTC 10281 / Type F)	tuf1 PE	Bacteria	Firmicutes	Clostridia	Clostridiales	Clostridiaceae	Clostridium
8	760	A5I7K8|EFTU_CLOBH	76.22	4	1	0	Carbamidomethylation	43.483	Elongation factor Tu	Clostridium botulinum (strain Hall / ATCC 3502 / NCTC 13319 / Type A)	tuf1 PE	Bacteria	Firmicutes	Clostridia	Clostridiales	Clostridiaceae	Clostridium
8	761	A7FZ71|EFTU_CLOB1	76.22	4	1	0	Carbamidomethylation	43.483	Elongation factor Tu	Clostridium botulinum (strain ATCC 19397 / Type A)	tuf1 PE	Bacteria	Firmicutes	Clostridia	Clostridiales	Clostridiaceae	Clostridium
8	762	B1IGF6|EFTU_CLOBK	76.22	4	1	0	Carbamidomethylation	43.483	Elongation factor Tu	Clostridium botulinum (strain Okra / Type B1)	tuf1 PE	Bacteria	Firmicutes	Clostridia	Clostridiales	Clostridiaceae	Clostridium
8	771	A5GW14|EFTU_SYNR3	76.22	4	1	0	Carbamidomethylation	43.584	Elongation factor Tu	Synechococcus sp. (strain RCC307)	tuf PE	Bacteria	Cyanobacteria	Cyanophyceae	Synechococcales	Synechococcaceae	Synechococcus
8	772	A5GIP0|EFTU_SYNPW	76.22	4	1	0	Carbamidomethylation	43.674	Elongation factor Tu	Synechococcus sp. (strain WH7803)	tuf PE	Bacteria	Cyanobacteria	Cyanophyceae	Synechococcales	Synechococcaceae	Synechococcus
8	774	A3Q968|EFTU1_SHELP	76.22	4	1	0	Carbamidomethylation	43.283	Elongation factor Tu 1	Shewanella loihica (strain ATCC BAA-1088 / PV-4)	tuf1 PE	Bacteria	Proteobacteria	Gammaproteobacteria	Alteromonadales	Shewanellaceae	Shewanella
8	806	P42478|EFTU_SPIAU	76.22	4	1	0	Carbamidomethylation	40.89	Elongation factor Tu (Fragment)	Spirochaeta aurantia	tuf PE	Bacteria	Spirochaetes	Spirochaetia	Spirochaetales	Spirochaetaceae	Spirochaeta
8	816	Q6AP73|EFTU2_DESPS	47.95	2	1	0		43.3	Elongation factor Tu 2	Desulfotalea psychrophila (strain LSv54 / DSM 12343)	tuf2 PE	Bacteria	Proteobacteria	Deltaproteobacteria	Desulfobacterales	Desulfobulbaceae	Desulfotalea
8	825	B4S5M9|EFTU_PROA2	47.95	2	1	0		43.099	Elongation factor Tu	Prosthecochloris aestuarii (strain DSM 271 / SK 413)	tuf PE	Bacteria	Chlorobi	Chlorobia	Chlorobiales	Chlorobiaceae	Prosthecochloris
8	826	B3EP63|EFTU_CHLPB	47.95	2	1	0		43.11	Elongation factor Tu	Chlorobium phaeobacteroides (strain BS1)	tuf PE	Bacteria	Chlorobi	Chlorobia	Chlorobiales	Chlorobiaceae	Chlorobium/Pelodictyon group
8	845	B9L7I8|EFTU_NAUPA	76.22	4	1	0	Carbamidomethylation	43.884	Elongation factor Tu	Nautilia profundicola (strain ATCC BAA-1463 / DSM 18972 / AmH)	tuf PE	Bacteria	Proteobacteria	Epsilonproteobacteria	Nautiliales	Nautiliaceae	Nautilia
8	849	Q17VM8|EFTU_HELAH	76.22	4	1	0	Carbamidomethylation	43.54	Elongation factor Tu	Helicobacter acinonychis (strain Sheeba)	tuf PE	Bacteria	Proteobacteria	Epsilonproteobacteria	Campylobacterales	Helicobacteraceae	Helicobacter
8	948	B3PMU1|EFTU_MYCA5	76.22	4	1	0	Carbamidomethylation	43.7	Elongation factor Tu	Mycoplasma arthritidis (strain 158L3-1)	tuf PE	Bacteria	Tenericutes	Mollicutes	Mycoplasmatales	Mycoplasmataceae	Mycoplasma
8	1148	B1MY04|EFTU_LEUCK	47.95	2	1	0		43.457	Elongation factor Tu	Leuconostoc citreum (strain KM20)	tuf PE	Bacteria	Firmicutes	Bacilli	Lactobacillales	Leuconostocaceae	Leuconostoc
8	1160	Q4A597|EFTU_MYCS5	76.22	4	1	0	Carbamidomethylation	43.23	Elongation factor Tu	Mycoplasma synoviae (strain 53)	tuf PE	Bacteria	Tenericutes	Mollicutes	Mycoplasmatales	Mycoplasmataceae	Mycoplasma
8	1184	Q74JU6|EFTU_LACJO	47.95	2	1	0		43.664	Elongation factor Tu	Lactobacillus johnsonii (strain CNCM I-12250 / La1 / NCC 533)	tuf PE	Bacteria	Firmicutes	Bacilli	Lactobacillales	Lactobacillaceae	Latilactobacillus
8	1242	Q7U4D1|EFTU_SYNPX	76.22	4	1	0	Carbamidomethylation	43.639	Elongation factor Tu	Synechococcus sp. (strain WH8102)	tuf PE	Bacteria	Cyanobacteria	Cyanophyceae	Synechococcales	Synechococcaceae	Synechococcus
8	1252	A8YUS2|EFTU_LACH4	47.95	2	1	0		43.566	Elongation factor Tu	Lactobacillus helveticus (strain DPC 4571)	tuf PE	Bacteria	Firmicutes	Bacilli	Lactobacillales	Lactobacillaceae	Latilactobacillus
8	1253	Q5FKR8|EFTU_LACAC	47.95	2	1	0		43.58	Elongation factor Tu	Lactobacillus acidophilus (strain ATCC 700396 / NCK56 / N2 / NCFM)	tuf PE	Bacteria	Firmicutes	Bacilli	Lactobacillales	Lactobacillaceae	Latilactobacillus
8	1295	Q04B37|EFTU_LACDB	47.95	2	1	0		43.281	Elongation factor Tu	Lactobacillus delbrueckii subsp. bulgaricus (strain ATCC BAA-365)	tuf PE	Bacteria	Firmicutes	Bacilli	Lactobacillales	Lactobacillaceae	Latilactobacillus
8	1296	Q1GAQ0|EFTU_LACDA	47.95	2	1	0		43.281	Elongation factor Tu	Lactobacillus delbrueckii subsp. bulgaricus (strain ATCC 11842 / DSM 20081 / JCM 1002 / NBRC 13953 / NCIMB 11778)	tuf PE	Bacteria	Firmicutes	Bacilli	Lactobacillales	Lactobacillaceae	Latilactobacillus
15	2	A4SUU7|EFTU_POLAQ	179.97	20	7	0	Carbamidomethylation	43.013	Elongation factor Tu	Polynucleobacter asymbioticus (strain DSM 18221 / CIP 109841 / QLW-P1DMWA-1)	tuf1 PE	Bacteria	Proteobacteria	Betaproteobacteria	Burkholderiales	Burkholderiaceae	Polynucleobacter
15	18	A1WHC3|EFTU_VEREI	173.56	16	6	0	Carbamidomethylation	43.183	Elongation factor Tu	Verminephrobacter eiseniae (strain EF01-2)	tuf1 PE	Bacteria	Proteobacteria	Betaproteobacteria	Burkholderiales	Comamonadaceae	Verminephrobacter
15	117	A6TWI4|EFTU1_ALKMQ	153.64	11	4	0	Carbamidomethylation	43.706	Elongation factor Tu 1	Alkaliphilus metalliredigens (strain QYMF)	tuf1 PE	Bacteria	Firmicutes	Clostridia	Clostridiales	Clostridiaceae	Alkaliphilus
15	131	Q1D7V1|EFTU1_MYXXD	132.64	9	3	0	Carbamidomethylation	43.43	Elongation factor Tu 1	Myxococcus xanthus (strain DK 1622)	tuf1 PE	Bacteria	Proteobacteria	Deltaproteobacteria	Myxococcales	Cystobacterineae	Myxococcaceae
15	141	Q3A9R3|EFTU1_CARHZ	132.64	9	3	0	Carbamidomethylation	44.194	Elongation factor Tu 1	Carboxydothermus hydrogenoformans (strain ATCC BAA-161 / DSM 6008 / Z-2901)	tuf1 PE	Bacteria	Firmicutes	Clostridia	Thermoanaerobacterales	Thermoanaerobacteraceae	Carboxydothermus
15	142	Q8R7V2|EFTU1_CALS4	132.64	9	3	0	Carbamidomethylation	44.037	Elongation factor Tu-A	Caldanaerobacter subterraneus subsp. tengcongensis (strain DSM 15242 / JCM 11007 / NBRC 100824 / MB4)	tufA PE	Bacteria	Firmicutes	Clostridia	Thermoanaerobacterales	Thermoanaerobacteraceae	Caldanaerobacter
15	211	A6Q1L5|EFTU_NITSB	132.64	9	3	0	Carbamidomethylation	43.933	Elongation factor Tu	Nitratiruptor sp. (strain SB155-2)	tuf PE	Bacteria	Proteobacteria	Epsilonproteobacteria	Nautiliales	Nitratiruptoraceae	Nitratiruptor
15	230	A7I3U7|EFTU_CAMHC	132.64	9	3	0	Carbamidomethylation	43.653	Elongation factor Tu	Campylobacter hominis (strain ATCC BAA-381 / LMG 19568 / NCTC 13146 / CH001A)	tuf PE	Bacteria	Proteobacteria	Epsilonproteobacteria	Campylobacterales	Campylobacteraceae	Campylobacter
15	388	Q1IFW8|EFTU_PSEE4	116.65	7	2	0	Carbamidomethylation	43.479	Elongation factor Tu	Pseudomonas entomophila (strain L48)	tuf1 PE	Bacteria	Proteobacteria	Gammaproteobacteria	Pseudomonadales	Pseudomonadaceae	Pseudomonas
15	389	A7GK18|EFTU_BACCN	116.65	7	2	0	Carbamidomethylation	42.894	Elongation factor Tu	Bacillus cytotoxicus (strain DSM 22905 / CIP 110041 / 391-98 / NVH 391-98)	tuf PE	Bacteria	Firmicutes	Bacilli	Bacillales	Bacillaceae	Bacillus
15	393	Q3K5X4|EFTU_PSEPF	116.65	7	2	0	Carbamidomethylation	43.499	Elongation factor Tu	Pseudomonas fluorescens (strain Pf0-1)	tuf1 PE	Bacteria	Proteobacteria	Gammaproteobacteria	Pseudomonadales	Pseudomonadaceae	Pseudomonas
15	394	A5VXN3|EFTU_PSEP1	116.65	7	2	0	Carbamidomethylation	43.496	Elongation factor Tu	Pseudomonas putida (strain ATCC 700007 / DSM 6899 / BCRC 17059 / F1)	tuf PE	Bacteria	Proteobacteria	Gammaproteobacteria	Pseudomonadales	Pseudomonadaceae	Pseudomonas
15	395	Q88QP8|EFTU1_PSEPK	116.65	7	2	0	Carbamidomethylation	43.496	Elongation factor Tu-A	Pseudomonas putida (strain ATCC 47054 / DSM 6125 / NCIMB 11950 / KT2440)	tufA PE	Bacteria	Proteobacteria	Gammaproteobacteria	Pseudomonadales	Pseudomonadaceae	Pseudomonas
15	396	A4XZ92|EFTU_PSEMY	116.65	7	2	0	Carbamidomethylation	43.588	Elongation factor Tu	Pseudomonas mendocina (strain ymp)	tuf PE	Bacteria	Proteobacteria	Gammaproteobacteria	Pseudomonadales	Pseudomonadaceae	Pseudomonas
15	397	A4VHL6|EFTU1_PSEU5	116.65	7	2	0	Carbamidomethylation	43.446	Elongation factor Tu 1	Pseudomonas stutzeri (strain A1501)	tuf1 PE	Bacteria	Proteobacteria	Gammaproteobacteria	Pseudomonadales	Pseudomonadaceae	Pseudomonas
15	398	Q9Z9L6|EFTU_BACHD	116.65	7	2	0	Carbamidomethylation	43.383	Elongation factor Tu	Bacillus halodurans (strain ATCC BAA-125 / DSM 18197 / FERM 7344 / JCM 9153 / C-125)	tuf PE	Bacteria	Firmicutes	Bacilli	Bacillales	Bacillaceae	Bacillus
15	401	A4IJI7|EFTU_GEOTN	116.65	7	2	0	Carbamidomethylation	43.323	Elongation factor Tu	Geobacillus thermodenitrificans (strain NG80-2)	tuf PE	Bacteria	Firmicutes	Bacilli	Bacillales	Bacillaceae	Geobacillus
15	402	O50306|EFTU_GEOSE	116.65	7	2	0	Carbamidomethylation	43.29	Elongation factor Tu	Geobacillus stearothermophilus	tuf PE	Bacteria	Firmicutes	Bacilli	Bacillales	Bacillaceae	Geobacillus
15	406	Q48D34|EFTU_PSE14	116.65	7	2	0	Carbamidomethylation	43.446	Elongation factor Tu	Pseudomonas savastanoi pv. phaseolicola (strain 1448A / Race 6)	tuf PE	Bacteria	Proteobacteria	Gammaproteobacteria	Pseudomonadales	Pseudomonadaceae	Pseudomonas
15	407	Q889X3|EFTU_PSESM	116.65	7	2	0	Carbamidomethylation	43.365	Elongation factor Tu	Pseudomonas syringae pv. tomato (strain ATCC BAA-871 / DC3000)	tuf PE	Bacteria	Proteobacteria	Gammaproteobacteria	Pseudomonadales	Pseudomonadaceae	Pseudomonas
15	408	C1ET37|EFTU_BACC3	116.65	7	2	0	Carbamidomethylation	42.939	Elongation factor Tu	Bacillus cereus (strain 03BB102)	tuf PE	Bacteria	Firmicutes	Bacilli	Bacillales	Bacillaceae	Bacillus
15	458	O31301|EFTU_BUCSC	78.54	4	1	0		40.3	Elongation factor Tu (Fragment)	Buchnera aphidicola subsp. Schlechtendalia chinensis	tuf PE	Bacteria	Proteobacteria	Gammaproteobacteria	Enterobacterales	Erwiniaceae	Buchnera
15	568	A6Q6H4|EFTU_SULNB	116.65	7	2	0	Carbamidomethylation	44.071	Elongation factor Tu	Sulfurovum sp. (strain NBC37-1)	tuf PE	Bacteria	Proteobacteria	Epsilonproteobacteria	Campylobacterales	Sulfurovaceae	Sulfurovum
19	484	Q2LU42|CH603_SYNAS	115.76	4	4	0		58.417	60 kDa chaperonin 3	Syntrophus aciditrophicus (strain SB)	groL3 PE	Bacteria	Proteobacteria	Deltaproteobacteria	Syntrophobacterales	Syntrophaceae	Syntrophus
19	485	Q8KF02|CH60_CHLTE	115.76	4	4	0		58.08	60 kDa chaperonin	Chlorobaculum tepidum (strain ATCC 49652 / DSM 12025 / NBRC 103806 / TLS)	groL PE	Bacteria	Chlorobi	Chlorobia	Chlorobiales	Chlorobiaceae	Chlorobaculum
19	493	B3QPB5|CH60_CHLP8	115.76	4	4	0		58.275	60 kDa chaperonin	Chlorobaculum parvum (strain NCIB 8327)	groL PE	Bacteria	Chlorobi	Chlorobia	Chlorobiales	Chlorobiaceae	Chlorobaculum
19	539	B3EGF4|CH60_CHLL2	115.76	4	4	0		58.093	60 kDa chaperonin	Chlorobium limicola (strain DSM 245 / NBRC 103803 / 6330)	groL PE	Bacteria	Chlorobi	Chlorobia	Chlorobiales	Chlorobiaceae	Chlorobium/Pelodictyon group
19	540	A4SDP9|CH60_CHLPM	115.76	4	4	0		58.253	60 kDa chaperonin	Chlorobium phaeovibrioides (strain DSM 265 / 1930)	groL PE	Bacteria	Chlorobi	Chlorobia	Chlorobiales	Chlorobiaceae	Chlorobium/Pelodictyon group
19	550	B3QSM9|CH60_CHLT3	115.76	4	4	0		58.545	60 kDa chaperonin	Chloroherpeton thalassium (strain ATCC 35110 / GB-78)	groL PE	Bacteria	Chlorobi	Chlorobia	Chlorobiales	Chlorobiaceae	Chloroherpeton
19	553	B4SEN1|CH60_PELPB	115.76	4	4	0		58.232	60 kDa chaperonin	Pelodictyon phaeoclathratiforme (strain DSM 5477 / BU-1)	groL PE	Bacteria	Chlorobi	Chlorobia	Chlorobiales	Chlorobiaceae	Pelodictyon
19	572	B5YJN3|CH60_THEYD	89.96	6	2	0		58.406	60 kDa chaperonin	Thermodesulfovibrio yellowstonii (strain ATCC 51303 / DSM 11347 / YP87)	groL PE	Bacteria	Nitrospirae	Nitrospirae	Nitrospirales	Nitrospiraceae	Thermodesulfovibrio
19	912	Q17VC6|CH60_HELAH	54.1	2	1	0		58.224	60 kDa chaperonin	Helicobacter acinonychis (strain Sheeba)	groL PE	Bacteria	Proteobacteria	Epsilonproteobacteria	Campylobacterales	Helicobacteraceae	Helicobacter
19	932	A6QBP8|CH60_SULNB	54.1	2	1	0		57.382	60 kDa chaperonin	Sulfurovum sp. (strain NBC37-1)	groL PE	Bacteria	Proteobacteria	Epsilonproteobacteria	Campylobacterales	Sulfurovaceae	Sulfurovum
19	941	B2UW12|CH60_HELPS	54.1	2	1	0		58.293	60 kDa chaperonin	Helicobacter pylori (strain Shi470)	groL PE	Bacteria	Proteobacteria	Epsilonproteobacteria	Campylobacterales	Helicobacteraceae	Helicobacter
19	942	Q9ZN50|CH60_HELPJ	54.1	2	1	0		58.241	60 kDa chaperonin	Helicobacter pylori (strain J99 / ATCC 700824)	groL PE	Bacteria	Proteobacteria	Epsilonproteobacteria	Campylobacterales	Helicobacteraceae	Helicobacter
19	951	B9KCR7|CH60_CAMLR	54.1	2	1	0		58.03	60 kDa chaperonin	Campylobacter lari (strain RM2100 / D67 / ATCC BAA-1060)	groL PE	Bacteria	Proteobacteria	Epsilonproteobacteria	Campylobacterales	Campylobacteraceae	Campylobacter
19	962	Q5HTP2|CH60_CAMJR	54.1	2	1	0		57.941	60 kDa chaperonin	Campylobacter jejuni (strain RM1221)	groL PE	Bacteria	Proteobacteria	Epsilonproteobacteria	Campylobacterales	Campylobacteraceae	Campylobacter
19	963	A7H2F8|CH60_CAMJD	54.1	2	1	0		57.897	60 kDa chaperonin	Campylobacter jejuni subsp. doylei (strain ATCC BAA-1458 / RM4099 / 269.97)	groL PE	Bacteria	Proteobacteria	Epsilonproteobacteria	Campylobacterales	Campylobacteraceae	Campylobacter
19	964	O69289|CH60_CAMJE	54.1	2	1	0		57.971	60 kDa chaperonin	Campylobacter jejuni subsp. jejuni serotype O:2 (strain ATCC 700819 / NCTC 11168)	groL PE	Bacteria	Proteobacteria	Epsilonproteobacteria	Campylobacterales	Campylobacteraceae	Campylobacter
19	965	A1W0K4|CH60_CAMJJ	54.1	2	1	0		57.971	60 kDa chaperonin	Campylobacter jejuni subsp. jejuni serotype O:23/36 (strain 81-176)	groL PE	Bacteria	Proteobacteria	Epsilonproteobacteria	Campylobacterales	Campylobacteraceae	Campylobacter
19	966	Q7MAE3|CH60_WOLSU	54.1	2	1	0		57.687	60 kDa chaperonin	Wolinella succinogenes (strain ATCC 29543 / DSM 1740 / LMG 7466 / NCTC 11488 / FDC 602W)	groL PE	Bacteria	Proteobacteria	Epsilonproteobacteria	Campylobacterales	Helicobacteraceae	Wolinella
19	972	B5Z6D1|CH60_HELPG	54.1	2	1	0		58.228	60 kDa chaperonin	Helicobacter pylori (strain G27)	groL PE	Bacteria	Proteobacteria	Epsilonproteobacteria	Campylobacterales	Helicobacteraceae	Helicobacter
19	973	B6JPA7|CH60_HELP2	54.1	2	1	0		58.3	60 kDa chaperonin	Helicobacter pylori (strain P12)	groL PE	Bacteria	Proteobacteria	Epsilonproteobacteria	Campylobacterales	Helicobacteraceae	Helicobacter
19	995	Q7U317|CH60_HELHP	54.1	2	1	0		57.651	60 kDa chaperonin	Helicobacter hepaticus (strain ATCC 51449 / 3B1)	groL PE	Bacteria	Proteobacteria	Epsilonproteobacteria	Campylobacterales	Helicobacteraceae	Helicobacter
19	1020	A7GZ43|CH60_CAMC5	54.1	2	1	0		57.923	60 kDa chaperonin	Campylobacter curvus (strain 525.92)	groL PE	Bacteria	Proteobacteria	Epsilonproteobacteria	Campylobacterales	Campylobacteraceae	Campylobacter
16	28	Q8XGZ0|EFTU_RALSO	162.24	17	6	0	Carbamidomethylation	43.167	Elongation factor Tu	Ralstonia solanacearum (strain GMI1000)	tufA PE	Bacteria	Proteobacteria	Betaproteobacteria	Burkholderiales	Burkholderiaceae	Ralstonia
16	107	A4G9U0|EFTU_HERAR	134.84	12	4	0	Carbamidomethylation	42.997	Elongation factor Tu	Herminiimonas arsenicoxydans	tuf1 PE	Bacteria	Proteobacteria	Betaproteobacteria	Burkholderiales	Oxalobacteraceae	Herminiimonas
16	442	Q7M7F1|EFTU_CHRVO	96.03	7	2	0	Carbamidomethylation	43.072	Elongation factor Tu	Chromobacterium violaceum (strain ATCC 12472 / DSM 30191 / JCM 1249 / NBRC 12614 / NCIMB 9131 / NCTC 9757)	tuf1 PE	Bacteria	Proteobacteria	Betaproteobacteria	Neisseriales	Chromobacteriaceae	Chromobacterium
4	7	A1K436|CH601_AZOSB	157.74	11	7	0	Deamidation (NQ); Oxidation (M)	57.885	60 kDa chaperonin 1	Azoarcus sp. (strain BH72)	groL1 PE	Bacteria	Proteobacteria	Betaproteobacteria	Rhodocyclales	Zoogloeaceae	Azoarcus
1	3	A1TKQ5|CH60_ACIAC	157.58	18	9	0	Oxidation (M)	57.008	60 kDa chaperonin	Acidovorax citrulli (strain AAC00-1)	groL PE	Bacteria	Proteobacteria	Betaproteobacteria	Burkholderiales	Comamonadaceae	Acidovorax
1	5	A1W3W8|CH60_ACISJ	152.91	14	8	0	Oxidation (M)	57.197	60 kDa chaperonin	Acidovorax sp. (strain JS42)	groL PE	Bacteria	Proteobacteria	Betaproteobacteria	Burkholderiales	Comamonadaceae	Acidovorax
1	20	B1XXY9|CH60_LEPCP	146.91	13	7	0	Oxidation (M)	57.31	60 kDa chaperonin	Leptothrix cholodnii (strain ATCC 51168 / LMG 8142 / SP-6)	groL PE	Bacteria	Proteobacteria	Betaproteobacteria	Burkholderiales	Comamonadaceae	Leptothrix
1	32	A9BXL3|CH60_DELAS	144.63	12	7	0	Oxidation (M)	57.159	60 kDa chaperonin	Delftia acidovorans (strain DSM 14801 / SPH-1)	groL PE	Bacteria	Proteobacteria	Betaproteobacteria	Burkholderiales	Comamonadaceae	Delftia
1	70	Q8Y1P8|CH60_RALSO	136.36	9	6	0	Oxidation (M)	57.404	60 kDa chaperonin	Ralstonia solanacearum (strain GMI1000)	groL PE	Bacteria	Proteobacteria	Betaproteobacteria	Burkholderiales	Burkholderiaceae	Ralstonia
1	71	Q0BHT1|CH601_BURCM	136.36	9	6	0	Oxidation (M)	57.052	60 kDa chaperonin 1	Burkholderia ambifaria (strain ATCC BAA-244 / AMMD)	groL1 PE	Bacteria	Proteobacteria	Betaproteobacteria	Burkholderiales	Burkholderiaceae	Burkholderia
1	72	Q39J12|CH602_BURL3	136.36	9	6	0	Oxidation (M)	57.064	60 kDa chaperonin 2	Burkholderia lata (strain ATCC 17760 / DSM 23089 / LMG 22485 / NCIMB 9086 / R18194 / 383)	groL2 PE	Bacteria	Proteobacteria	Betaproteobacteria	Burkholderiales	Burkholderiaceae	Burkholderia
1	83	B2JFE0|CH60_PARP8	136.36	9	6	0	Oxidation (M)	57.166	60 kDa chaperonin	Paraburkholderia phymatum (strain DSM 17167 / CIP 108236 / LMG 21445 / STM815)	groL PE	Bacteria	Proteobacteria	Betaproteobacteria	Burkholderiales	Burkholderiaceae	Paraburkholderia
1	84	Q9ZFE0|CH60_BURCE	136.36	9	6	0	Oxidation (M)	56.98	60 kDa chaperonin	Burkholderia cepacia	groL PE	Bacteria	Proteobacteria	Betaproteobacteria	Burkholderiales	Burkholderiaceae	Burkholderia
1	85	A4JC03|CH601_BURVG	136.36	9	6	0	Oxidation (M)	57.01	60 kDa chaperonin 1	Burkholderia vietnamiensis (strain G4 / LMG 22486)	groL1 PE	Bacteria	Proteobacteria	Betaproteobacteria	Burkholderiales	Burkholderiaceae	Burkholderia
1	86	A0K536|CH601_BURCH	136.36	9	6	0	Oxidation (M)	57.021	60 kDa chaperonin 1	Burkholderia cenocepacia (strain HI2424)	groL1 PE	Bacteria	Proteobacteria	Betaproteobacteria	Burkholderiales	Burkholderiaceae	Burkholderia
1	87	Q1BYL5|CH601_BURCA	136.36	9	6	0	Oxidation (M)	57.021	60 kDa chaperonin 1	Burkholderia cenocepacia (strain AU 1054)	groL1 PE	Bacteria	Proteobacteria	Betaproteobacteria	Burkholderiales	Burkholderiaceae	Burkholderia
1	88	Q9ZFD8|CH60_BURVI	136.36	9	6	0	Oxidation (M)	57.01	60 kDa chaperonin	Burkholderia vietnamiensis	groL PE	Bacteria	Proteobacteria	Betaproteobacteria	Burkholderiales	Burkholderiaceae	Burkholderia
1	89	A6VM38|CH60_ACTSZ	129.3	9	5	0	Oxidation (M)	57.393	60 kDa chaperonin	Actinobacillus succinogenes (strain ATCC 55618 / DSM 22257 / 130Z)	groL PE	Bacteria	Proteobacteria	Gammaproteobacteria	Pasteurellales	Pasteurellaceae	Actinobacillus
1	90	Q9ALA9|CH601_VIBVU	129.3	9	5	0	Oxidation (M)	57.516	60 kDa chaperonin 1	Vibrio vulnificus (strain CMCP6)	groL1 PE	Bacteria	Proteobacteria	Gammaproteobacteria	Vibrionales	Vibrionaceae	Vibrio
1	91	Q7M7I7|CH601_VIBVY	129.3	9	5	0	Oxidation (M)	57.516	60 kDa chaperonin 1	Vibrio vulnificus (strain YJ016)	groL1 PE	Bacteria	Proteobacteria	Gammaproteobacteria	Vibrionales	Vibrionaceae	Vibrio
1	93	A5IGM1|CH60_LEGPC	136.36	9	6	0	Oxidation (M)	58.121	60 kDa chaperonin	Legionella pneumophila (strain Corby)	groL PE	Bacteria	Proteobacteria	Gammaproteobacteria	Legionellales	Legionellaceae	Legionella
1	122	P26004|CH60_LEGJE	128.29	7	5	0		58.332	60 kDa chaperonin	Legionella jeonii	groL PE	Bacteria	Proteobacteria	Gammaproteobacteria	Legionellales	Legionellaceae	Legionella
1	123	P26194|CH60_TATMI	128.29	7	5	0		57.682	60 kDa chaperonin	Tatlockia micdadei	groL PE	Bacteria	Proteobacteria	Gammaproteobacteria	Legionellales	Legionellaceae	Tatlockia
1	159	B5F2L0|CH60_SALA4	121.65	6	5	0	Oxidation (M)	57.041	60 kDa chaperonin	Salmonella agona (strain SL483)	groL PE	Bacteria	Proteobacteria	Gammaproteobacteria	Enterobacterales	Enterobacteriaceae	Salmonella
1	160	P0A1D4|CH60_SALTI	121.65	6	5	0	Oxidation (M)	57.286	60 kDa chaperonin	Salmonella typhi	groL PE	Bacteria	Proteobacteria	Gammaproteobacteria	Enterobacterales	Enterobacteriaceae	Salmonella
1	161	C0Q6A2|CH60_SALPC	121.65	6	5	0	Oxidation (M)	57.286	60 kDa chaperonin	Salmonella paratyphi C (strain RKS4594)	groL PE	Bacteria	Proteobacteria	Gammaproteobacteria	Enterobacterales	Enterobacteriaceae	Salmonella
1	162	Q1R3B6|CH60_ECOUT	121.65	6	5	0	Oxidation (M)	57.329	60 kDa chaperonin	Escherichia coli (strain UTI89 / UPEC)	groL PE	Bacteria	Proteobacteria	Gammaproteobacteria	Enterobacterales	Enterobacteriaceae	Escherichia
1	163	B7LLS5|CH60_ESCF3	121.65	6	5	0	Oxidation (M)	57.387	60 kDa chaperonin	Escherichia fergusonii (strain ATCC 35469 / DSM 13698 / CDC 0568-73)	groL PE	Bacteria	Proteobacteria	Gammaproteobacteria	Enterobacterales	Enterobacteriaceae	Escherichia
1	164	B4TSC6|CH60_SALSV	121.65	6	5	0	Oxidation (M)	57.286	60 kDa chaperonin	Salmonella schwarzengrund (strain CVM19633)	groL PE	Bacteria	Proteobacteria	Gammaproteobacteria	Enterobacterales	Enterobacteriaceae	Salmonella
1	165	Q3YUJ7|CH60_SHISS	121.65	6	5	0	Oxidation (M)	57.329	60 kDa chaperonin	Shigella sonnei (strain Ss046)	groL PE	Bacteria	Proteobacteria	Gammaproteobacteria	Enterobacterales	Enterobacteriaceae	Shigella
1	166	P0A6F5|CH60_ECOLI	121.65	6	5	0	Oxidation (M)	57.329	60 kDa chaperonin	Escherichia coli (strain K12)	groL PE	Bacteria	Proteobacteria	Gammaproteobacteria	Enterobacterales	Enterobacteriaceae	Escherichia
1	167	B2K1Y4|CH60_YERPB	121.65	6	5	0	Oxidation (M)	57.431	60 kDa chaperonin	Yersinia pseudotuberculosis serotype IB (strain PB1/+)	groL PE	Bacteria	Proteobacteria	Gammaproteobacteria	Enterobacterales	Yersiniaceae	Yersinia
1	168	A8G8S7|CH60_SERP5	121.65	6	5	0	Oxidation (M)	57.469	60 kDa chaperonin	Serratia proteamaculans (strain 568)	groL PE	Bacteria	Proteobacteria	Gammaproteobacteria	Enterobacterales	Yersiniaceae	Serratia
1	169	A1KW52|CH60_NEIMF	113.16	6	4	0	Oxidation (M)	57.457	60 kDa chaperonin	Neisseria meningitidis serogroup C / serotype 2a (strain ATCC 700532 / DSM 15464 / FAM18)	groL PE	Bacteria	Proteobacteria	Betaproteobacteria	Neisseriales	Neisseriaceae	Neisseria
1	170	A9M0Q6|CH60_NEIM0	113.16	6	4	0	Oxidation (M)	57.437	60 kDa chaperonin	Neisseria meningitidis serogroup C (strain 053442)	groL PE	Bacteria	Proteobacteria	Betaproteobacteria	Neisseriales	Neisseriaceae	Neisseria
1	171	P42385|CH60_NEIMB	113.16	6	4	0	Oxidation (M)	57.423	60 kDa chaperonin	Neisseria meningitidis serogroup B (strain MC58)	groL PE	Bacteria	Proteobacteria	Betaproteobacteria	Neisseriales	Neisseriaceae	Neisseria
1	172	P48215|CH60_NEIFL	113.16	6	4	0	Oxidation (M)	57.466	60 kDa chaperonin	Neisseria flavescens	groL PE	Bacteria	Proteobacteria	Betaproteobacteria	Neisseriales	Neisseriaceae	Neisseria
1	173	Q493W7|CH60_BLOPB	121.65	6	5	0	Oxidation (M)	57.461	60 kDa chaperonin	Blochmannia pennsylvanicus (strain BPEN)	groL PE	Bacteria	Proteobacteria	Gammaproteobacteria	Enterobacterales	Enterobacteriaceae	ant endosymbionts
1	174	Q7U348|CH60_BLOFL	121.65	6	5	0	Oxidation (M)	57.621	60 kDa chaperonin	Blochmannia floridanus	groL PE	Bacteria	Proteobacteria	Gammaproteobacteria	Enterobacterales	Enterobacteriaceae	ant endosymbionts
1	200	Q15PD3|CH60_PSEA6	113.16	5	4	0	Oxidation (M)	57.564	60 kDa chaperonin	Pseudoalteromonas atlantica (strain T6c / ATCC BAA-1087)	groL PE	Bacteria	Proteobacteria	Gammaproteobacteria	Alteromonadales	Pseudoalteromonadaceae	Pseudoalteromonas
1	204	Q02H55|CH60_PSEAB	121.65	6	5	0	Oxidation (M)	57.086	60 kDa chaperonin	Pseudomonas aeruginosa (strain UCBPP-PA14)	groL PE	Bacteria	Proteobacteria	Gammaproteobacteria	Pseudomonadales	Pseudomonadaceae	Pseudomonas
1	205	B7UZG3|CH60_PSEA8	121.65	6	5	0	Oxidation (M)	57.086	60 kDa chaperonin	Pseudomonas aeruginosa (strain LESB58)	groL PE	Bacteria	Proteobacteria	Gammaproteobacteria	Pseudomonadales	Pseudomonadaceae	Pseudomonas
1	210	A8H8W3|CH60_SHEPA	121.65	6	5	0	Oxidation (M)	57.287	60 kDa chaperonin	Shewanella pealeana (strain ATCC 700345 / ANG-SQ1)	groL PE	Bacteria	Proteobacteria	Gammaproteobacteria	Alteromonadales	Shewanellaceae	Shewanella
1	214	A8FQY1|CH60_SHESH	121.65	6	5	0	Oxidation (M)	57.324	60 kDa chaperonin	Shewanella sediminis (strain HAW-EB3)	groL PE	Bacteria	Proteobacteria	Gammaproteobacteria	Alteromonadales	Shewanellaceae	Shewanella
1	222	A4Y398|CH60_SHEPC	121.65	6	5	0	Oxidation (M)	57.092	60 kDa chaperonin	Shewanella putrefaciens (strain CN-32 / ATCC BAA-453)	groL PE	Bacteria	Proteobacteria	Gammaproteobacteria	Alteromonadales	Shewanellaceae	Shewanella
1	223	A3D8W9|CH60_SHEB5	121.65	6	5	0	Oxidation (M)	57.093	60 kDa chaperonin	Shewanella baltica (strain OS155 / ATCC BAA-1091)	groL PE	Bacteria	Proteobacteria	Gammaproteobacteria	Alteromonadales	Shewanellaceae	Shewanella
1	224	A6WJ17|CH60_SHEB8	121.65	6	5	0	Oxidation (M)	57.095	60 kDa chaperonin	Shewanella baltica (strain OS185)	groL PE	Bacteria	Proteobacteria	Gammaproteobacteria	Alteromonadales	Shewanellaceae	Shewanella
1	225	Q0HEQ4|CH60_SHESM	121.65	6	5	0	Oxidation (M)	57.054	60 kDa chaperonin	Shewanella sp. (strain MR-4)	groL PE	Bacteria	Proteobacteria	Gammaproteobacteria	Alteromonadales	Shewanellaceae	Shewanella
1	239	Q2KXZ3|CH60_BORA1	111.66	4	4	0	Oxidation (M)	57.376	60 kDa chaperonin	Bordetella avium (strain 197N)	groL PE	Bacteria	Proteobacteria	Betaproteobacteria	Burkholderiales	Alcaligenaceae	Bordetella
1	282	P31293|CH60_ALLVI	111.81	4	4	0		57.541	60 kDa chaperonin	Allochromatium vinosum	groL PE	Bacteria	Proteobacteria	Gammaproteobacteria	Chromatiales	Chromatiaceae	Allochromatium
1	289	Q0ACQ9|CH60_ALKEH	111.81	4	4	0		58.418	60 kDa chaperonin	Alkalilimnicola ehrlichii (strain ATCC BAA-1101 / DSM 17681 / MLHE-1)	groL PE	Bacteria	Proteobacteria	Gammaproteobacteria	Chromatiales	Ectothiorhodospiraceae	Alkalilimnicola
1	341	Q2SDG0|CH60_HAHCH	69.16	4	2	0	Oxidation (M)	57.71	60 kDa chaperonin	Hahella chejuensis (strain KCTC 2396)	groL PE	Bacteria	Proteobacteria	Gammaproteobacteria	Oceanospirillales	Hahellaceae	Hahella
1	457	Q983S4|CH604_RHILO	59.29	3	1	0		57.42	60 kDa chaperonin 4	Mesorhizobium japonicum (strain LMG 29417 / CECT 9101 / MAFF 303099)	groL4 PE	Bacteria	Proteobacteria	Alphaproteobacteria	Rhizobiales	Phyllobacteriaceae	Mesorhizobium
1	467	Q93GT8|CH60_COLMA	101.14	3	3	0		57.69	60 kDa chaperonin	Colwellia maris	groL PE	Bacteria	Proteobacteria	Gammaproteobacteria	Alteromonadales	Colwelliaceae	Colwellia
1	483	P48214|CH60_NEORS	101.14	3	3	0		58.208	60 kDa chaperonin	Neorickettsia risticii	groL PE	Bacteria	Proteobacteria	Alphaproteobacteria	Rickettsiales	Anaplasmataceae	Neorickettsia
1	490	P59526|CH60_BUCBP	111.66	4	4	0	Oxidation (M)	58.13	60 kDa chaperonin	Buchnera aphidicola subsp. Baizongia pistaciae (strain Bp)	groL PE	Bacteria	Proteobacteria	Gammaproteobacteria	Enterobacterales	Erwiniaceae	Buchnera
1	492	P25750|CH60_BUCAI	111.66	4	4	0	Oxidation (M)	57.911	60 kDa chaperonin	Buchnera aphidicola subsp. Acyrthosiphon pisum (strain APS)	groL PE	Bacteria	Proteobacteria	Gammaproteobacteria	Enterobacterales	Erwiniaceae	Buchnera
1	511	Q487Q9|CH60_COLP3	111.81	4	4	0		57.418	60 kDa chaperonin	Colwellia psychrerythraea (strain 34H / ATCC BAA-681)	groL PE	Bacteria	Proteobacteria	Gammaproteobacteria	Alteromonadales	Colwelliaceae	Colwellia
1	542	A5W8M6|CH60_PSEP1	111.81	4	4	0		56.729	60 kDa chaperonin	Pseudomonas putida (strain ATCC 700007 / DSM 6899 / BCRC 17059 / F1)	groL PE	Bacteria	Proteobacteria	Gammaproteobacteria	Pseudomonadales	Pseudomonadaceae	Pseudomonas
1	545	C4LCA2|CH60_TOLAT	111.81	4	4	0		57.398	60 kDa chaperonin	Tolumonas auensis (strain DSM 9187 / TA4)	groL PE	Bacteria	Proteobacteria	Gammaproteobacteria	Aeromonadales	Aeromonadaceae	Tolumonas
1	552	Q5GUT1|CH60_XANOR	111.81	4	4	0		57.156	60 kDa chaperonin	Xanthomonas oryzae pv. oryzae (strain KACC10331 / KXO85)	groL PE	Bacteria	Proteobacteria	Gammaproteobacteria	Xanthomonadales	Xanthomonadaceae	Xanthomonas
1	578	C6DKC7|CH60_PECCP	69.16	4	2	0	Oxidation (M)	57.135	60 kDa chaperonin	Pectobacterium carotovorum subsp. carotovorum (strain PC1)	groL PE	Bacteria	Proteobacteria	Gammaproteobacteria	Enterobacterales	Pectobacteriaceae	Pectobacterium
1	741	A4FPA5|CH602_SACEN	65.38	2	1	0		56.781	60 kDa chaperonin 2	Saccharopolyspora erythraea (strain ATCC 11635 / DSM 40517 / JCM 4748 / NBRC 13426 / NCIMB 8594 / NRRL 2338)	groL2 PE	Bacteria	Actinobacteria	Actinobacteria	Pseudonocardiales	Pseudonocardiaceae	Saccharopolyspora
1	769	Q9AFA6|CH602_NOCFA	46.2	2	1	0		56.407	60 kDa chaperonin 2	Nocardia farcinica (strain IFM 10152)	groL2 PE	Bacteria	Actinobacteria	Actinobacteria	Corynebacteriales	Nocardiaceae	Nocardia
1	770	A0QQU5|CH601_MYCS2	46.2	2	1	0		56.487	60 kDa chaperonin 1	Mycolicibacterium smegmatis (strain ATCC 700084 / mc(2)155)	groL1 PE	Bacteria	Actinobacteria	Actinobacteria	Corynebacteriales	Nocardiaceae	Nocardia
1	773	P09239|CH602_MYCLE	46.2	2	1	0		56.892	60 kDa chaperonin 2	Mycobacterium leprae (strain TN)	groL2 PE	Bacteria	Actinobacteria	Actinobacteria	Corynebacteriales	Nocardiaceae	Nocardia
1	776	P9WPE6|CH602_MYCTO	46.2	2	1	0		56.727	60 kDa chaperonin 2	Mycobacterium tuberculosis (strain CDC 1551 / Oshkosh)	groEL2 PE	Bacteria	Actinobacteria	Actinobacteria	Corynebacteriales	Nocardiaceae	Nocardia
1	777	A5TZG6|CH601_MYCTA	46.2	2	1	0		56.727	60 kDa chaperonin 1	Mycobacterium tuberculosis (strain ATCC 25177 / H37Ra)	groL1 PE	Bacteria	Actinobacteria	Actinobacteria	Corynebacteriales	Nocardiaceae	Nocardia
1	778	P0A521|CH602_MYCBO	46.2	2	1	0		56.727	60 kDa chaperonin 2	Mycobacterium bovis (strain ATCC BAA-935 / AF2122/97)	groL2 PE	Bacteria	Actinobacteria	Actinobacteria	Corynebacteriales	Mycobacteriaceae	Mycobacterium
1	779	A1KFR2|CH602_MYCBP	46.2	2	1	0		56.727	60 kDa chaperonin 2	Mycobacterium bovis (strain BCG / Pasteur 1173P2)	groL2 PE	Bacteria	Actinobacteria	Actinobacteria	Corynebacteriales	Mycobacteriaceae	Mycobacterium
1	780	P9WPE7|CH602_MYCTU	46.2	2	1	0		56.727	60 kDa chaperonin 2	Mycobacterium tuberculosis (strain ATCC 25618 / H37Rv)	groEL2 PE	Bacteria	Actinobacteria	Actinobacteria	Corynebacteriales	Mycobacteriaceae	Mycobacterium
1	781	Q9AFC5|CH60_NOCAS	46.2	2	1	0		56.68	60 kDa chaperonin	Nocardia asteroides	groL PE	Bacteria	Actinobacteria	Actinobacteria	Corynebacteriales	Nocardiaceae	Nocardia
1	782	Q1BEF6|CH601_MYCSS	46.2	2	1	0		56.597	60 kDa chaperonin 1	Mycobacterium sp. (strain MCS)	groL1 PE	Bacteria	Actinobacteria	Actinobacteria	Corynebacteriales	Mycobacteriaceae	Mycobacterium
1	794	Q2RWV4|CH602_RHORT	46.2	2	1	0		57.636	60 kDa chaperonin 2	Rhodospirillum rubrum (strain ATCC 11170 / ATH 1.1.1 / DSM 467 / LMG 4362 / NCIB 8255 / S1)	groL2 PE	Bacteria	Proteobacteria	Alphaproteobacteria	Rhodospirillales	Rhodospirillaceae	Rhodospirillum
1	795	Q82GG6|CH602_STRAW	46.2	2	1	0		56.802	60 kDa chaperonin 2	Streptomyces avermitilis (strain ATCC 31267 / DSM 46492 / JCM 5070 / NBRC 14893 / NCIMB 12804 / NRRL 8165 / MA-4680)	groL2 PE	Bacteria	Actinobacteria	Actinobacteria	Streptomycetales	Streptomycetaceae	Streptomyces
1	796	A1R3H9|CH601_PAEAT	46.2	2	1	0		56.633	60 kDa chaperonin 1	Paenarthrobacter aurescens (strain TC1)	groL1 PE	Bacteria	Actinobacteria	Actinobacteria	Micrococcales	Micrococcaceae	Paenarthrobacter
1	797	A0JT07|CH601_ARTS2	46.2	2	1	0		56.998	60 kDa chaperonin 1	Arthrobacter sp. (strain FB24)	groL1 PE	Bacteria	Actinobacteria	Actinobacteria	Micrococcales	Micrococcaceae	Arthrobacter
1	798	Q9KXU5|CH602_STRCO	46.2	2	1	0		56.83	60 kDa chaperonin 2	Streptomyces coelicolor (strain ATCC BAA-471 / A3(2) / M145)	groL2 PE	Bacteria	Actinobacteria	Actinobacteria	Streptomycetales	Streptomycetaceae	Streptomyces
1	799	A0QLP6|CH602_MYCA1	46.2	2	1	0		56.615	60 kDa chaperonin 2	Mycobacterium avium (strain 104)	groL2 PE	Bacteria	Actinobacteria	Actinobacteria	Corynebacteriales	Mycobacteriaceae	Mycobacterium
1	800	A1T352|CH601_MYCVP	46.2	2	1	0		56.513	60 kDa chaperonin 1	Mycolicibacterium vanbaalenii (strain DSM 7251 / JCM 13017 / NRRL B-24157 / PYR-1)	groL1 PE	Bacteria	Actinobacteria	Actinobacteria	Corynebacteriales	Mycobacteriaceae	Mycolicibacterium
1	801	A0PNL7|CH602_MYCUA	46.2	2	1	0		56.559	60 kDa chaperonin 2	Mycobacterium ulcerans (strain Agy99)	groL2 PE	Bacteria	Actinobacteria	Actinobacteria	Corynebacteriales	Mycobacteriaceae	Mycobacterium
1	803	B0SCC0|CH60_LEPBA	45.91	2	1	0	Oxidation (M)	58.109	60 kDa chaperonin	Leptospira biflexa serovar Patoc (strain Patoc 1 / Ames)	groL PE	Bacteria	Spirochaetes	Spirochaetia	Leptospirales	Leptospiraceae	Leptospira
1	804	B0SKU2|CH60_LEPBP	45.91	2	1	0	Oxidation (M)	58.109	60 kDa chaperonin	Leptospira biflexa serovar Patoc (strain Patoc 1 / ATCC 23582 / Paris)	groL PE	Bacteria	Spirochaetes	Spirochaetia	Leptospirales	Leptospiraceae	Leptospira
1	809	C5BZB0|CH60_BEUC1	46.2	2	1	0		56.47	60 kDa chaperonin	Beutenbergia cavernae (strain ATCC BAA-8 / DSM 12333 / NBRC 16432)	groL PE	Bacteria	Actinobacteria	Actinobacteria	Micrococcales	Beutenbergiaceae	Beutenbergia
1	833	Q8KIX1|CH60_BUCTT	84.62	2	2	0		58.011	60 kDa chaperonin	Buchnera aphidicola subsp. Tuberolachnus salignus	groL PE	Bacteria	Proteobacteria	Gammaproteobacteria	Enterobacterales	Erwiniaceae	Buchnera
1	847	C0R2V3|CH60_WOLWR	84.62	2	2	0		58.648	60 kDa chaperonin	Wolbachia sp. subsp. Drosophila simulans (strain wRi)	groL PE	Bacteria	Proteobacteria	Alphaproteobacteria	Rickettsiales	Anaplasmataceae	Wolbachieae
1	869	Q4ZP20|CH60_PSEU2	98.97	2	3	0		57.226	60 kDa chaperonin	Pseudomonas syringae pv. syringae (strain B728a)	groL PE	Bacteria	Proteobacteria	Gammaproteobacteria	Pseudomonadales	Pseudomonadaceae	Pseudomonas
1	993	A2C7E2|CH602_PROM3	46.2	2	1	0		59.232	60 kDa chaperonin 2	Prochlorococcus marinus (strain MIT 9303)	groL2 PE	Bacteria	Cyanobacteria	Cyanophyceae	Synechococcales	Synechococcaceae	Prochlorococcus
1	996	Q38YR7|CH60_LACSS	46.2	2	1	0		57.279	60 kDa chaperonin	Lactobacillus sakei subsp. sakei (strain 23K)	groL PE	Bacteria	Firmicutes	Bacilli	Lactobacillales	Lactobacillaceae	Latilactobacillus
1	1009	Q8NM64|CH602_CORGL	46.2	2	1	0		57.354	60 kDa chaperonin 2	Corynebacterium glutamicum (strain ATCC 13032 / DSM 20300 / BCRC 11384 / JCM 1318 / LMG 3730 / NCIMB 10025)	groL2 PE	Bacteria	Actinobacteria	Actinobacteria	Mycobacteriales	Corynebacteriaceae	Corynebacterium
1	1014	A1SNU4|CH602_NOCSJ	46.2	2	1	0		56.828	60 kDa chaperonin 2	Nocardioides sp. (strain ATCC BAA-499 / JS614)	groL2 PE	Bacteria	Actinobacteria	Actinobacteria	Propionibacteriales	Nocardioidaceae	Nocardioides
1	1015	Q0RQ25|CH602_FRAAA	46.2	2	1	0		56.735	60 kDa chaperonin 2	Frankia alni (strain ACN14a)	groL2 PE	Bacteria	Actinobacteria	Actinobacteria	Frankiales	Frankiaceae	Frankia
1	1019	A7HQQ0|CH60_PARL1	46.2	2	1	0		58.235	60 kDa chaperonin	Parvibaculum lavamentivorans (strain DS-1 / DSM 13023 / NCIMB 13966)	groL PE	Bacteria	Proteobacteria	Alphaproteobacteria	Rhizobiales	Rhodobiaceae	Parvibaculum
1	1021	P0CY96|CH60_CUTAC	46.2	2	1	0		56.84	60 kDa chaperonin	Cutibacterium acnes	groL PE	Bacteria	Actinobacteria	Actinobacteria	Propionibacteriales	Propionibacteriaceae	Cutibacterium
1	1024	C1EUB1|CH60_BACC3	46.2	2	1	0		57.404	60 kDa chaperonin	Bacillus cereus (strain 03BB102)	groL PE	Bacteria	Firmicutes	Bacilli	Bacillales	Bacillaceae	Bacillus
1	1025	Q73ER9|CH60_BACC1	46.2	2	1	0		57.404	60 kDa chaperonin	Bacillus cereus (strain ATCC 10987 / NRS 248)	groL PE	Bacteria	Firmicutes	Bacilli	Bacillales	Bacillaceae	Bacillus
1	1026	B7H4Q7|CH60_BACC4	46.2	2	1	0		57.406	60 kDa chaperonin	Bacillus cereus (strain B4264)	groL PE	Bacteria	Firmicutes	Bacilli	Bacillales	Bacillaceae	Bacillus
1	1027	A0R8W4|CH60_BACAH	46.2	2	1	0		57.404	60 kDa chaperonin	Bacillus thuringiensis (strain Al Hakam)	groL PE	Bacteria	Firmicutes	Bacilli	Bacillales	Bacillaceae	Bacillus
1	1028	Q63GV7|CH60_BACCZ	46.2	2	1	0		57.404	60 kDa chaperonin	Bacillus cereus (strain ZK / E33L)	groL PE	Bacteria	Firmicutes	Bacilli	Bacillales	Bacillaceae	Bacillus
1	1033	Q4L7R4|CH60_STAHJ	46.2	2	1	0		57.47	60 kDa chaperonin	Staphylococcus haemolyticus (strain JCSC1435)	groL PE	Bacteria	Firmicutes	Bacilli	Bacillales	Staphylococcaceae	Staphylococcus
1	1034	Q6GF43|CH60_STAAR	46.2	2	1	0		57.614	60 kDa chaperonin	Staphylococcus aureus (strain MRSA252)	groL PE	Bacteria	Firmicutes	Bacilli	Bacillales	Staphylococcaceae	Staphylococcus
1	1036	Q0RBS5|CH603_FRAAA	46.2	2	1	0		57.106	60 kDa chaperonin 3	Frankia alni (strain ACN14a)	groL3 PE	Bacteria	Actinobacteria	Actinobacteria	Frankiales	Frankiaceae	Frankia
1	1043	A0LR17|CH601_ACIC1	46.2	2	1	0		57.155	60 kDa chaperonin 1	Acidothermus cellulolyticus (strain ATCC 43068 / 11B)	groL1 PE	Bacteria	Actinobacteria	Acidothermales	Acidothermaceae	Acidothermus
1	1044	P97086|CH60_TSUTY	46.2	2	1	0		56.146	60 kDa chaperonin	Tsukamurella tyrosinosolvens	groL PE	Bacteria	Actinobacteria	Actinobacteria	Mycobacteriales	Tsukamurellaceae	Tsukamurella
1	1045	Q49YY5|CH60_STAS1	46.2	2	1	0		57.757	60 kDa chaperonin	Staphylococcus saprophyticus subsp. saprophyticus (strain ATCC 15305 / DSM 20229 / NCIMB 8711 / NCTC 7292 / S-41)	groL PE	Bacteria	Firmicutes	Bacilli	Bacillales	Staphylococcaceae	Staphylococcus
1	1046	P0C0N6|CH60_STAEP	46.2	2	1	0		57.649	60 kDa chaperonin	Staphylococcus epidermidis	groL PE	Bacteria	Firmicutes	Bacilli	Bacillales	Staphylococcaceae	Staphylococcus
1	1078	A6Q2B4|CH60_NITSB	46.2	2	1	0		58.036	60 kDa chaperonin	Nitratiruptor sp. (strain SB155-2)	groL PE	Bacteria	Proteobacteria	Epsilonproteobacteria	Nautiliales	Nitratiruptoraceae	Nitratiruptor
1	1083	A2C0Q8|CH601_PROM1	46.2	2	1	0		59.052	60 kDa chaperonin 1	Prochlorococcus marinus (strain NATL1A)	groL1 PE	Bacteria	Cyanobacteria	Cyanophyceae	Synechococcales	Synechococcaceae	Prochlorococcus
1	1088	A9WMA0|CH601_RENSM	46.2	2	1	0		56.919	60 kDa chaperonin 1	Renibacterium salmoninarum (strain ATCC 33209 / DSM 20767 / JCM 11484 / NBRC 15589 / NCIMB 2235)	groL1 PE	Bacteria	Actinobacteria	Actinobacteria	Micrococcales	Micrococcaceae	Renibacterium
1	1089	B4U081|CH60_STREM	46.2	2	1	0		56.916	60 kDa chaperonin	Streptococcus equi subsp. zooepidemicus (strain MGCS10565)	groL PE	Bacteria	Firmicutes	Bacilli	Lactobacillales	Streptococcaceae	Streptococcus
1	1090	C0M7S3|CH60_STRE4	46.2	2	1	0		56.93	60 kDa chaperonin	Streptococcus equi subsp. equi (strain 4047)	groL PE	Bacteria	Firmicutes	Bacilli	Lactobacillales	Streptococcaceae	Streptococcus
1	1098	Q2JKV7|CH602_SYNJB	46.2	2	1	0		57.665	60 kDa chaperonin 2	Synechococcus sp. (strain JA-2-3B'a(2-13))	groL2 PE	Bacteria	Cyanobacteria	Cyanophyceae	Synechococcales	Synechococcaceae	Synechococcus
1	1102	B2UZ02|CH60_CLOBA	46.2	2	1	0		57.821	60 kDa chaperonin	Clostridium botulinum (strain Alaska E43 / Type E3)	groL PE	Bacteria	Firmicutes	Clostridia	Clostridiales	Clostridiaceae	Clostridium
1	1103	B2TIX0|CH60_CLOBB	46.2	2	1	0		57.935	60 kDa chaperonin	Clostridium botulinum (strain Eklund 17B / Type B)	groL PE	Bacteria	Firmicutes	Clostridia	Clostridiales	Clostridiaceae	Clostridium
1	1105	Q8CX22|CH60_STRA3	46.2	2	1	0		57.259	60 kDa chaperonin	Streptococcus agalactiae serotype III (strain NEM316)	groL PE	Bacteria	Firmicutes	Bacilli	Lactobacillales	Streptococcaceae	Streptococcus
1	1106	Q3JYQ0|CH60_STRA1	46.2	2	1	0		57.332	60 kDa chaperonin	Streptococcus agalactiae serotype Ia (strain ATCC 27591 / A909 / CDC SS700)	groL PE	Bacteria	Firmicutes	Bacilli	Lactobacillales	Streptococcaceae	Streptococcus
1	1135	Q9KJ23|CH60_LACJO	46.2	2	1	0		57.517	60 kDa chaperonin	Lactobacillus johnsonii (strain CNCM I-12250 / La1 / NCC 533)	groL PE	Bacteria	Firmicutes	Bacilli	Lactobacillales	Lactobacillaceae	Latilactobacillus
1	1142	Q7TVA6|CH601_PROMA	46.2	2	1	0		58.901	60 kDa chaperonin 1	Prochlorococcus marinus (strain SARG / CCMP1375 / SS120)	groL1 PE	Bacteria	Cyanobacteria	Cyanophyceae	Synechococcales	Synechococcaceae	Prochlorococcus
1	1152	P16625|CH60_ORITS	84.62	2	2	0		59.729	60 kDa chaperonin	Orientia tsutsugamushi	groL PE	Bacteria	Proteobacteria	Alphaproteobacteria	Rickettsiales	Rickettsiaceae	Orientia
1	1164	Q07201|CH60_GEOSE	46.2	2	1	0		57.245	60 kDa chaperonin	Geobacillus stearothermophilus	groL PE	Bacteria	Firmicutes	Bacilli	Bacillales	Bacillaceae	Geobacillus
1	1165	B5XIW7|CH60_STRPZ	46.2	2	1	0		57.038	60 kDa chaperonin	Streptococcus pyogenes serotype M49 (strain NZ131)	groL PE	Bacteria	Firmicutes	Bacilli	Lactobacillales	Streptococcaceae	Streptococcus
1	1166	Q1JEL5|CH60_STRPD	46.2	2	1	0		57.281	60 kDa chaperonin	Streptococcus pyogenes serotype M2 (strain MGAS10270)	groL PE	Bacteria	Firmicutes	Bacilli	Lactobacillales	Streptococcaceae	Streptococcus
1	1195	B5Y894|CH60_COPPD	46.2	2	1	0		57.887	60 kDa chaperonin	Coprothermobacter proteolyticus (strain ATCC 35245 / DSM 5265 / OCM 4 / BT)	groL PE	Bacteria	Coprothermobacterota	Coprothermobacteria	Coprothermobacterales	Coprothermobacteraceae	Coprothermobacter
1	1197	Q9KI57|CH60_GARVA	46.2	2	1	0		56.761	60 kDa chaperonin	Gardnerella vaginalis	groL PE	Bacteria	Actinobacteria	Actinobacteria	Bifidobacteriales	Bifidobacteriaceae	Gardnerella
1	1200	P22034|CH602_SYNY3	46.2	2	1	0		57.774	60 kDa chaperonin 2	Synechocystis sp. (strain PCC 6803 / Kazusa)	groL2 PE	Bacteria	Cyanobacteria	Synechococcales	Merismopediaceae	Synechocystis	unclassified Synechocystis
1	1201	A1UC26|CH602_MYCSK	46.2	2	1	0		56.003	60 kDa chaperonin 2	Mycobacterium sp. (strain KMS)	groL2 PE	Bacteria	Actinobacteria	Actinobacteria	Corynebacteriales	Mycobacteriaceae	Mycobacterium
1	1225	Q318V6|CH602_PROM9	46.2	2	1	0		57.653	60 kDa chaperonin 2	Prochlorococcus marinus (strain MIT 9312)	groL2 PE	Bacteria	Cyanobacteria	Cyanophyceae	Synechococcales	Synechococcaceae	Prochlorococcus
1	1227	Q93M78|CH60_BIFAS	46.2	2	1	0		56.438	60 kDa chaperonin	Bifidobacterium animalis subsp. lactis (strain DSM 10140 / JCM 10602 / LMG 18314)	groL PE	Bacteria	Actinobacteria	Actinobacteria	Bifidobacteriales	Bifidobacteriaceae	Bifidobacterium
1	1261	B3DPK4|CH60_BIFLD	46.2	2	1	0		56.837	60 kDa chaperonin	Bifidobacterium longum (strain DJO10A)	groL PE	Bacteria	Actinobacteria	Actinobacteria	Bifidobacteriales	Bifidobacteriaceae	Bifidobacterium
1	1279	O50305|CH60_BACHD	46.2	2	1	0		57.404	60 kDa chaperonin	Bacillus halodurans (strain ATCC BAA-125 / DSM 18197 / FERM 7344 / JCM 9153 / C-125)	groL PE	Bacteria	Firmicutes	Bacilli	Bacillales	Bacillaceae	Bacillus
1	1306	Q7UM97|CH602_RHOBA	39.5	1	1	0		57.549	60 kDa chaperonin 2	Rhodopirellula baltica (strain DSM 10527 / NCIMB 13988 / SH1)	groL2 PE	Bacteria	Planctomycetes	Planctomycetia	Pirellulales	Pirellulaceae	Rhodopirellula
1	1440	Q8DMD4|CH60_THEEB	46.2	2	1	0		58.353	60 kDa chaperonin	Thermosynechococcus elongatus (strain BP-1)	groL PE	Bacteria	Cyanobacteria	Cyanobacteria	Synechococcales	Synechococcaceae	Thermosynechococcus
1	1448	A0QSS4|CH602_MYCS2	46.2	2	1	0		56.153	60 kDa chaperonin 2	Mycolicibacterium smegmatis (strain ATCC 700084 / mc(2)155)	groL2 PE	Bacteria	Actinobacteria	Actinobacteria	Corynebacteriales	Mycobacteriaceae	Mycolicibacterium
1	1485	P60545|CH601_MYCPA	46.2	2	1	0		55.793	60 kDa chaperonin 1	Mycolicibacterium paratuberculosis (strain ATCC BAA-968 / K-10)	groL1 PE	Bacteria	Actinobacteria	Actinobacteria	Corynebacteriales	Mycobacteriaceae	Mycolicibacterium
1	1486	A0QKR2|CH601_MYCA1	46.2	2	1	0		55.797	60 kDa chaperonin 1	Mycobacterium avium (strain 104)	groL1 PE	Bacteria	Actinobacteria	Actinobacteria	Corynebacteriales	Mycobacteriaceae	Mycobacterium
2	30	Q19NJ4|CH602_ECOK1	157.04	12	7	0	Oxidation (M)	57.206	60 kDa chaperonin 2	Escherichia coli O1:K1 / APEC	groL2 PE	Bacteria	Proteobacteria	Gammaproteobacteria	Enterobacterales	Enterobacteriaceae	Escherichia
2	52	A4G837|CH60_HERAR	138.17	9	6	0	Oxidation (M)	57.676	60 kDa chaperonin	Herminiimonas arsenicoxydans	groL PE	Bacteria	Proteobacteria	Betaproteobacteria	Burkholderiales	Oxalobacteraceae	Herminiimonas
2	53	A6T1E5|CH60_JANMA	138.17	9	6	0	Oxidation (M)	57.662	60 kDa chaperonin	Janthinobacterium sp. (strain Marseille)	groL PE	Bacteria	Proteobacteria	Betaproteobacteria	Burkholderiales	Oxalobacteraceae	Janthinobacterium
2	54	Q5P7G2|CH60_AROAE	138.17	9	6	0	Oxidation (M)	58.039	60 kDa chaperonin	Aromatoleum aromaticum (strain EbN1)	groL PE	Bacteria	Proteobacteria	Betaproteobacteria	Rhodocyclales	Rhodocyclaceae	Aromatoleum
2	66	Q46XW6|CH60_CUPPJ	138.17	9	6	0	Oxidation (M)	57.386	60 kDa chaperonin	Cupriavidus pinatubonensis (strain JMP 134 / LMG 1197)	groL PE	Bacteria	Proteobacteria	Betaproteobacteria	Burkholderiales	Burkholderiaceae	Cupriavidus
2	67	B3R2Y3|CH60_CUPTR	138.17	9	6	0	Oxidation (M)	57.299	60 kDa chaperonin	Cupriavidus taiwanensis (strain DSM 17343 / BCRC 17206 / CCUG 44338 / CIP 107171 / LMG 19424 / R1)	groL PE	Bacteria	Proteobacteria	Betaproteobacteria	Burkholderiales	Burkholderiaceae	Cupriavidus
2	68	Q1LQS4|CH60_CUPMC	138.17	9	6	0	Oxidation (M)	57.378	60 kDa chaperonin	Cupriavidus metallidurans (strain ATCC 43123 / DSM 2839 / NBRC 102507 / CH34)	groL PE	Bacteria	Proteobacteria	Betaproteobacteria	Burkholderiales	Burkholderiaceae	Cupriavidus
2	69	Q0KDR7|CH60_CUPNH	138.17	9	6	0	Oxidation (M)	57.329	60 kDa chaperonin	Cupriavidus necator (strain ATCC 17699 / DSM 428 / KCTC 22496 / NCIMB 10442 / H16 / Stanier 337)	groL PE	Bacteria	Proteobacteria	Betaproteobacteria	Burkholderiales	Burkholderiaceae	Cupriavidus
2	73	Q9F712|CH601_BURPS	138.17	9	6	0	Oxidation (M)	57.116	60 kDa chaperonin 1	Burkholderia pseudomallei (strain K96243)	groL1 PE	Bacteria	Proteobacteria	Betaproteobacteria	Burkholderiales	Burkholderiaceae	Burkholderia
2	74	P58723|CH60_BURTH	138.17	9	6	0	Oxidation (M)	57.146	60 kDa chaperonin	Burkholderia thailandensis	groL PE	Bacteria	Proteobacteria	Betaproteobacteria	Burkholderiales	Burkholderiaceae	Burkholderia
2	75	Q2SYJ5|CH601_BURTA	138.17	9	6	0	Oxidation (M)	57.146	60 kDa chaperonin 1	Burkholderia thailandensis (strain ATCC 700388 / DSM 13276 / CIP 106301 / E264)	groL1 PE	Bacteria	Proteobacteria	Betaproteobacteria	Burkholderiales	Burkholderiaceae	Burkholderia
2	76	A3NYH0|CH601_BURP0	138.17	9	6	0	Oxidation (M)	57.146	60 kDa chaperonin 1	Burkholderia pseudomallei (strain 1106a)	groL1 PE	Bacteria	Proteobacteria	Betaproteobacteria	Burkholderiales	Burkholderiaceae	Burkholderia
2	77	A3NCQ8|CH601_BURP6	138.17	9	6	0	Oxidation (M)	57.116	60 kDa chaperonin 1	Burkholderia pseudomallei (strain 668)	groL1 PE	Bacteria	Proteobacteria	Betaproteobacteria	Burkholderiales	Burkholderiaceae	Burkholderia
2	78	Q3JPF6|CH601_BURP1	138.17	9	6	0	Oxidation (M)	57.146	60 kDa chaperonin 1	Burkholderia pseudomallei (strain 1710b)	groL1 PE	Bacteria	Proteobacteria	Betaproteobacteria	Burkholderiales	Burkholderiaceae	Burkholderia
2	79	A2S9S5|CH60_BURM9	138.17	9	6	0	Oxidation (M)	57.522	60 kDa chaperonin	Burkholderia mallei (strain NCTC 10229)	groL PE	Bacteria	Proteobacteria	Betaproteobacteria	Burkholderiales	Burkholderiaceae	Burkholderia
2	80	A3MMB4|CH60_BURM7	138.17	9	6	0	Oxidation (M)	57.522	60 kDa chaperonin	Burkholderia mallei (strain NCTC 10247)	groL PE	Bacteria	Proteobacteria	Betaproteobacteria	Burkholderiales	Burkholderiaceae	Burkholderia
2	81	Q62I82|CH60_BURMA	138.17	9	6	0	Oxidation (M)	57.522	60 kDa chaperonin	Burkholderia mallei (strain ATCC 23344)	groL PE	Bacteria	Proteobacteria	Betaproteobacteria	Burkholderiales	Burkholderiaceae	Burkholderia
2	82	A1V1Z9|CH60_BURMS	138.17	9	6	0	Oxidation (M)	57.522	60 kDa chaperonin	Burkholderia mallei (strain SAVP1)	groL PE	Bacteria	Proteobacteria	Betaproteobacteria	Burkholderiales	Burkholderiaceae	Burkholderia
2	116	Q2Y6I6|CH60_NITMU	130	7	5	0	Oxidation (M)	58.194	60 kDa chaperonin	Nitrosospira multiformis (strain ATCC 25196 / NCIMB 11849 / C 71)	groL PE	Bacteria	Proteobacteria	Betaproteobacteria	Nitrosomonadales	Nitrosomonadaceae	Nitrosospira
2	121	Q8KTS0|CH60_TREPR	130	7	5	0	Oxidation (M)	57.269	60 kDa chaperonin	Tremblaya princeps	groL PE	Bacteria	Proteobacteria	Betaproteobacteria	Candidatus Tremblaya	Candidatus Tremblaya	Candidatus Tremblaya
2	129	Q1H4F2|CH60_METFK	130.1	7	5	0		57.362	60 kDa chaperonin	Methylobacillus flagellatus (strain KT / ATCC 51484 / DSM 6875)	groL PE	Bacteria	Proteobacteria	Betaproteobacteria	Nitrosomonadales	Methylophilaceae	Methylobacillus
2	158	Q82Y60|CH60_NITEU	130	7	5	0	Oxidation (M)	57.502	60 kDa chaperonin	Nitrosomonas europaea (strain ATCC 19718 / CIP 103999 / KCTC 2705 / NBRC 14298)	groL PE	Bacteria	Proteobacteria	Betaproteobacteria	Nitrosomonadales	Nitrosomonadaceae	Nitrosomonas
2	273	Q07PA9|CH602_RHOP5	101.73	6	2	0		57.803	60 kDa chaperonin 2	Rhodopseudomonas palustris (strain BisA53)	groL2 PE	Bacteria	Proteobacteria	Alphaproteobacteria	Rhizobiales	Bradyrhizobiaceae	Rhodopseudomonas
2	274	P60365|CH602_RHOPA	101.73	6	2	0		57.795	60 kDa chaperonin 2	Rhodopseudomonas palustris (strain ATCC BAA-98 / CGA009)	groL2 PE	Bacteria	Proteobacteria	Alphaproteobacteria	Rhizobiales	Bradyrhizobiaceae	Rhodopseudomonas
2	275	P35862|CH603_BRADU	101.73	6	2	0		57.785	60 kDa chaperonin 3	Bradyrhizobium diazoefficiens (strain JCM 10833 / BCRC 13528 / IAM 13628 / NBRC 14792 / USDA 110)	groL3 PE	Bacteria	Proteobacteria	Alphaproteobacteria	Rhizobiales	Bradyrhizobiaceae	Bradyrhizobium
2	276	Q1QP32|CH601_NITHX	101.73	6	2	0		57.912	60 kDa chaperonin 1	Nitrobacter hamburgensis (strain DSM 10229 / NCIMB 13809 / X14)	groL1 PE	Bacteria	Proteobacteria	Alphaproteobacteria	Rhizobiales	Bradyrhizobiaceae	Nitrobacter
2	277	Q2IV30|CH602_RHOP2	101.73	6	2	0		57.928	60 kDa chaperonin 2	Rhodopseudomonas palustris (strain HaA2)	groL2 PE	Bacteria	Proteobacteria	Alphaproteobacteria	Rhizobiales	Bradyrhizobiaceae	Rhodopseudomonas
2	278	Q138M7|CH601_RHOPS	101.73	6	2	0		57.974	60 kDa chaperonin 1	Rhodopseudomonas palustris (strain BisB5)	groL1 PE	Bacteria	Proteobacteria	Alphaproteobacteria	Rhizobiales	Bradyrhizobiaceae	Rhodopseudomonas
2	279	Q3SQJ5|CH602_NITWN	101.73	6	2	0		57.873	60 kDa chaperonin 2	Nitrobacter winogradskyi (strain ATCC 25391 / DSM 10237 / CIP 104748 / NCIMB 11846 / Nb-255)	groL2 PE	Bacteria	Proteobacteria	Alphaproteobacteria	Rhizobiales	Bradyrhizobiaceae	Nitrobacter
2	476	Q21U33|CH602_RHOFT	109.49	5	3	0		57.703	60 kDa chaperonin 2	Rhodoferax ferrireducens (strain ATCC BAA-621 / DSM 15236 / T118)	groL2 PE	Bacteria	Proteobacteria	Betaproteobacteria	Burkholderiales	Comamonadaceae	Rhodoferax
2	480	Q0C0T0|CH60_HYPNA	86	5	2	0		57.853	60 kDa chaperonin	Hyphomonas neptunium (strain ATCC 15444)	groL PE	Bacteria	Proteobacteria	Alphaproteobacteria	Hyphomonadales	Hyphomonadaceae	Hyphomonas
2	521	B8E1A9|CH60_DICTD	86	5	2	0		57.898	60 kDa chaperonin	Dictyoglomus turgidum (strain Z-1310 / DSM 6724)	groL PE	Bacteria	Dictyoglomi	Dictyoglomia	Dictyoglomales	Dictyoglomaceae	Dictyoglomus
2	665	P35861|CH602_BRADU	70.27	3	1	0		58.273	60 kDa chaperonin 2	Bradyrhizobium diazoefficiens (strain JCM 10833 / BCRC 13528 / IAM 13628 / NBRC 14792 / USDA 110)	groL2 PE	Bacteria	Proteobacteria	Alphaproteobacteria	Rhizobiales	Bradyrhizobiaceae	Bradyrhizobium
2	670	Q930Y0|CH603_RHIME	62.9	3	1	0		57.522	60 kDa chaperonin 3	Rhizobium meliloti (strain 1021)	groL3 PE	Bacteria	Proteobacteria	Alphaproteobacteria	Hyphomicrobiales	Rhizobiaceae	Rhizobium
2	675	Q3SQS3|CH601_NITWN	70.27	3	1	0		57.694	60 kDa chaperonin 1	Nitrobacter winogradskyi (strain ATCC 25391 / DSM 10237 / CIP 104748 / NCIMB 11846 / Nb-255)	groL1 PE	Bacteria	Proteobacteria	Alphaproteobacteria	Rhizobiales	Bradyrhizobiaceae	Nitrobacter
2	685	P35635|CH60_BARBA	70.27	3	1	0		57.617	60 kDa chaperonin	Bartonella bacilliformis	groL PE	Bacteria	Proteobacteria	Alphaproteobacteria	Rhizobiales	Bartonellaceae	Bartonella
2	686	A1UTX7|CH60_BARBK	70.27	3	1	0		57.52	60 kDa chaperonin	Bartonella bacilliformis (strain ATCC 35685 / NCTC 12138 / KC583)	groL PE	Bacteria	Proteobacteria	Alphaproteobacteria	Rhizobiales	Bartonellaceae	Bartonella
2	696	P30779|CH60_AGRFC	70.27	3	1	0		57.67	60 kDa chaperonin	Agrobacterium fabrum (strain C58 / ATCC 33970)	groL PE	Bacteria	Proteobacteria	Alphaproteobacteria	Rhizobiales	Rhizobiaceae	Rhizobium
2	701	Q6W163|CH601_SINFN	70.27	3	1	0		58.052	60 kDa chaperonin 1	Sinorhizobium fredii (strain NBRC 101917 / NGR234)	groL1 PE	Bacteria	Proteobacteria	Alphaproteobacteria	Rhizobiales	Rhizobiaceae	Sinorhizobium
2	702	Q2KBZ7|CH601_RHIEC	70.27	3	1	0		57.718	60 kDa chaperonin 1	Rhizobium etli (strain CFN 42 / ATCC 51251)	groL1 PE	Bacteria	Proteobacteria	Alphaproteobacteria	Hyphomicrobiales	Rhizobiaceae	Rhizobium
2	703	P34939|CH60_RHILV	70.27	3	1	0		57.884	60 kDa chaperonin	Rhizobium leguminosarum bv. viciae	groL PE	Bacteria	Proteobacteria	Alphaproteobacteria	Hyphomicrobiales	Rhizobiaceae	Rhizobium
2	704	Q1MKX4|CH601_RHIL3	70.27	3	1	0		57.902	60 kDa chaperonin 1	Rhizobium leguminosarum bv. viciae (strain 3841)	groL1 PE	Bacteria	Proteobacteria	Alphaproteobacteria	Hyphomicrobiales	Rhizobiaceae	Rhizobium
2	714	Q6W1D5|CH602_SINFN	70.27	3	1	0		58.238	60 kDa chaperonin 2	Sinorhizobium fredii (strain NBRC 101917 / NGR234)	groL2 PE	Bacteria	Proteobacteria	Alphaproteobacteria	Rhizobiales	Rhizobiaceae	Sinorhizobium
2	715	P35469|CH601_RHIME	70.27	3	1	0		57.687	60 kDa chaperonin 1	Rhizobium meliloti (strain 1021)	groL1 PE	Bacteria	Proteobacteria	Alphaproteobacteria	Hyphomicrobiales	Rhizobiaceae	Rhizobium
2	716	A6UM48|CH605_SINMW	70.27	3	1	0		57.677	60 kDa chaperonin 5	Sinorhizobium medicae (strain WSM419)	groL5 PE	Bacteria	Proteobacteria	Alphaproteobacteria	Rhizobiales	Rhizobiaceae	Sinorhizobium
2	723	A4Z0U1|CH603_BRASO	70.27	3	1	0		57.506	60 kDa chaperonin 3	Bradyrhizobium sp. (strain ORS 278)	groL3 PE	Bacteria	Proteobacteria	Alphaproteobacteria	Rhizobiales	Bradyrhizobiaceae	Bradyrhizobium
2	918	A5EET6|CH602_BRASB	70.27	3	1	0		57.257	60 kDa chaperonin 2	Bradyrhizobium sp. (strain BTAi1 / ATCC BAA-1182)	groL2 PE	Bacteria	Proteobacteria	Alphaproteobacteria	Rhizobiales	Bradyrhizobiaceae	Bradyrhizobium
6	4	A1VJZ8|CH602_POLNA	156.54	11	7	0	Deamidation (NQ); Oxidation (M)	57.535	60 kDa chaperonin 2	Polaromonas naphthalenivorans (strain CJ2)	groL2 PE	Bacteria	Proteobacteria	Betaproteobacteria	Burkholderiales	Comamonadaceae	Polaromonas
6	6	A2SCV1|CH60_METPP	156.54	11	7	0	Deamidation (NQ); Oxidation (M)	57.391	60 kDa chaperonin	Methylibium petroleiphilum (strain ATCC BAA-1232 / LMG 22953 / PM1)	groL PE	Bacteria	Proteobacteria	Betaproteobacteria	Burkholderiales	Burkholderiales, not assigned to family	Methylibium
6	8	Q21ZD1|CH601_RHOFT	156.54	11	7	0	Deamidation (NQ); Oxidation (M)	57.628	60 kDa chaperonin 1	Rhodoferax ferrireducens (strain ATCC BAA-621 / DSM 15236 / T118)	groL1 PE	Bacteria	Proteobacteria	Betaproteobacteria	Burkholderiales	Comamonadaceae	Rhodoferax
6	9	Q12FH7|CH60_POLSJ	156.54	11	7	0	Deamidation (NQ); Oxidation (M)	57.522	60 kDa chaperonin	Polaromonas sp. (strain JS666 / ATCC BAA-500)	groL PE	Bacteria	Proteobacteria	Betaproteobacteria	Burkholderiales	Comamonadaceae	Polaromonas
12	110	Q3A0V2|CH60_PELCD	136.61	7	5	0		58.46	60 kDa chaperonin	Pelobacter carbinolicus (strain DSM 2380 / NBRC 103641 / GraBd1)	groL PE	Bacteria	Proteobacteria	Deltaproteobacteria	Desulfuromonadales	Desulfuromonadaceae	Pelobacter
3	17	A1WL05|CH60_VEREI	154.79	11	7	0	Deamidation (NQ); Oxidation (M)	57.446	60 kDa chaperonin	Verminephrobacter eiseniae (strain EF01-2)	groL PE	Bacteria	Proteobacteria	Betaproteobacteria	Burkholderiales	Comamonadaceae	Verminephrobacter
7	31	C5CPP8|CH60_VARPS	151.09	11	7	0	Deamidation (NQ); Oxidation (M)	57.421	60 kDa chaperonin	Variovorax paradoxus (strain S110)	groL PE	Bacteria	Proteobacteria	Betaproteobacteria	Burkholderiales	Comamonadaceae	Variovorax
22	60	Q47LJ1|EFTU_THEFY	150.9	12	5	0	Carbamidomethylation	44.019	Elongation factor Tu	Thermobifida fusca (strain YX)	tuf PE	Bacteria	Actinobacteria	Actinobacteria	Streptosporangiales	Nocardiopsaceae	Thermobifida
22	175	Q73SD1|EFTU_MYCPA	124.16	8	4	0		43.771	Elongation factor Tu	Mycolicibacterium paratuberculosis (strain ATCC BAA-968 / K-10)	tuf PE	Bacteria	Actinobacteria	Actinobacteria	Corynebacteriales	Mycobacteriaceae	Mycolicibacterium
22	176	A5U071|EFTU_MYCTA	124.16	8	4	0		43.594	Elongation factor Tu	Mycobacterium tuberculosis (strain ATCC 25177 / H37Ra)	tuf PE	Bacteria	Actinobacteria	Actinobacteria	Corynebacteriales	Mycobacteriaceae	Mycobacterium
22	177	A1KGG5|EFTU_MYCBP	124.16	8	4	0		43.594	Elongation factor Tu	Mycobacterium bovis (strain BCG / Pasteur 1173P2)	tuf PE	Bacteria	Actinobacteria	Actinobacteria	Corynebacteriales	Mycobacteriaceae	Mycobacterium
22	178	A1UBL1|EFTU_MYCSK	124.16	8	4	0		43.764	Elongation factor Tu	Mycobacterium sp. (strain KMS)	tuf PE	Bacteria	Actinobacteria	Actinobacteria	Corynebacteriales	Mycobacteriaceae	Mycobacterium
22	179	Q5YPG4|EFTU_NOCFA	124.16	8	4	0		43.769	Elongation factor Tu	Nocardia farcinica (strain IFM 10152)	tuf PE	Bacteria	Actinobacteria	Actinobacteria	Corynebacteriales	Nocardiaceae	Nocardia
22	180	P9WNN1|EFTU_MYCTU	124.16	8	4	0		43.594	Elongation factor Tu	Mycobacterium tuberculosis (strain ATCC 25618 / H37Rv)	tuf PE	Bacteria	Actinobacteria	Actinobacteria	Corynebacteriales	Mycobacteriaceae	Mycobacterium
22	181	A1T4L6|EFTU_MYCVP	124.16	8	4	0		43.803	Elongation factor Tu	Mycolicibacterium vanbaalenii (strain DSM 7251 / JCM 13017 / NRRL B-24157 / PYR-1)	tuf PE	Bacteria	Actinobacteria	Actinobacteria	Corynebacteriales	Mycobacteriaceae	Mycolicibacterium
22	182	Q1BDD3|EFTU_MYCSS	124.16	8	4	0		43.764	Elongation factor Tu	Mycobacterium sp. (strain MCS)	tuf PE	Bacteria	Actinobacteria	Actinobacteria	Corynebacteriales	Mycobacteriaceae	Mycobacterium
22	183	A0QL35|EFTU_MYCA1	124.16	8	4	0		43.771	Elongation factor Tu	Mycobacterium avium (strain 104)	tuf PE	Bacteria	Actinobacteria	Actinobacteria	Corynebacteriales	Mycobacteriaceae	Mycobacterium
22	184	A0QS98|EFTU_MYCS2	124.16	8	4	0		43.736	Elongation factor Tu	Mycolicibacterium smegmatis (strain ATCC 700084 / mc(2)155)	tuf PE	Bacteria	Actinobacteria	Actinobacteria	Corynebacteriales	Mycobacteriaceae	Mycolicibacterium
22	185	P0A559|EFTU_MYCBO	124.16	8	4	0		43.594	Elongation factor Tu	Mycobacterium bovis (strain ATCC BAA-935 / AF2122/97)	tuf PE	Bacteria	Actinobacteria	Actinobacteria	Corynebacteriales	Mycobacteriaceae	Mycobacterium
22	186	P9WNN0|EFTU_MYCTO	124.16	8	4	0		43.594	Elongation factor Tu	Mycobacterium tuberculosis (strain CDC 1551 / Oshkosh)	tuf PE	Bacteria	Actinobacteria	Actinobacteria	Corynebacteriales	Mycobacteriaceae	Mycobacterium
22	187	B2HSL3|EFTU_MYCMM	124.16	8	4	0		43.806	Elongation factor Tu	Mycobacterium marinum (strain ATCC BAA-535 / M)	tuf PE	Bacteria	Actinobacteria	Actinobacteria	Corynebacteriales	Mycobacteriaceae	Mycobacterium
22	188	A3PV96|EFTU_MYCSJ	124.16	8	4	0		43.764	Elongation factor Tu	Mycobacterium sp. (strain JLS)	tuf PE	Bacteria	Actinobacteria	Actinobacteria	Corynebacteriales	Mycobacteriaceae	Mycobacterium
22	189	A4FPM7|EFTU_SACEN	124.16	8	4	0		44.041	Elongation factor Tu	Saccharopolyspora erythraea (strain ATCC 11635 / DSM 40517 / JCM 4748 / NBRC 13426 / NCIMB 8594 / NRRL 2338)	tuf PE	Bacteria	Actinobacteria	Actinobacteria	Pseudonocardiales	Pseudonocardiaceae	Saccharopolyspora
22	324	A3PGI1|EFTU_RHOS1	101.32	6	2	0	Carbamidomethylation	42.874	Elongation factor Tu	Rhodobacter sphaeroides (strain ATCC 17029 / ATH 2.4.9)	tuf1 PE	Bacteria	Proteobacteria	Alphaproteobacteria	Rhodobacterales	Rhodobacteraceae	Rhodobacter
22	344	A9KD33|EFTU_COXBN	101.32	6	2	0	Carbamidomethylation	43.526	Elongation factor Tu	Coxiella burnetii (strain Dugway 5J108-111)	tuf1 PE	Bacteria	Proteobacteria	Gammaproteobacteria	Legionellales	Coxiellaceae	Coxiella
22	374	A1B002|EFTU_PARDP	101.32	6	2	0	Carbamidomethylation	42.972	Elongation factor Tu	Paracoccus denitrificans (strain Pd 1222)	tuf1 PE	Bacteria	Proteobacteria	Alphaproteobacteria	Rhodobacterales	Rhodobacteraceae	Paracoccus
22	390	A6GYU7|EFTU_FLAPJ	101.32	6	2	0	Carbamidomethylation	43.204	Elongation factor Tu	Flavobacterium psychrophilum (strain ATCC 49511 / DSM 21280 / CIP 103535 / JIP02/86)	tuf PE	Bacteria	Bacteroidetes	Flavobacteriia	Flavobacteriales	Flavobacteriaceae	Flavobacterium
22	403	B0RU84|EFTU1_XANCB	101.32	6	2	0	Carbamidomethylation	43.209	Elongation factor Tu 1	Xanthomonas campestris pv. campestris (strain B100)	tuf1 PE	Bacteria	Proteobacteria	Gammaproteobacteria	Xanthomonadales	Xanthomonadaceae	Xanthomonas
22	404	Q8NL22|EFTU_XANAC	101.32	6	2	0	Carbamidomethylation	43.143	Elongation factor Tu	Xanthomonas axonopodis pv. citri (strain 306)	tufA PE	Bacteria	Proteobacteria	Gammaproteobacteria	Xanthomonadales	Xanthomonadaceae	Xanthomonas
22	405	Q3BWY6|EFTU_XANC5	101.32	6	2	0	Carbamidomethylation	43.143	Elongation factor Tu	Xanthomonas campestris pv. vesicatoria (strain 85-10)	tuf1 PE	Bacteria	Proteobacteria	Gammaproteobacteria	Xanthomonadales	Xanthomonadaceae	Xanthomonas
22	427	A9KRZ4|EFTU_LACP7	101.32	6	2	0	Carbamidomethylation	43.856	Elongation factor Tu	Lachnoclostridium phytofermentans (strain ATCC 700394 / DSM 18823 / ISDg)	tuf PE	Bacteria	Firmicutes	Clostridia	Clostridiales	Lachnospiraceae	Lachnoclostridium
22	439	A1AX82|EFTU2_RUTMC	101.32	6	2	0	Carbamidomethylation	43.388	Elongation factor Tu 2	Ruthia magnifica subsp. Calyptogena magnifica	tuf2 PE	Bacteria	Proteobacteria	Gammaproteobacteria	Gammaproteobacteria, not assigned to family	Candidatus Ruthia	Candidatus Ruthia
22	445	C1AYS3|EFTU_RHOOB	73.06	4	2	0		43.537	Elongation factor Tu	Rhodococcus opacus (strain B4)	tuf PE	Bacteria	Actinobacteria	Actinobacteria	Corynebacteriales	Nocardiaceae	Rhodococcus
22	446	Q0SFF4|EFTU_RHOJR	73.06	4	2	0		43.537	Elongation factor Tu	Rhodococcus jostii (strain RHA1)	tuf PE	Bacteria	Actinobacteria	Actinobacteria	Corynebacteriales	Nocardiaceae	Rhodococcus
22	447	A4T1R2|EFTU_MYCGI	73.06	4	2	0		43.698	Elongation factor Tu	Mycolicibacterium gilvum (strain PYR-GCK)	tuf PE	Bacteria	Actinobacteria	Actinobacteria	Corynebacteriales	Mycobacteriaceae	Mycolicibacterium
22	448	B1MGH7|EFTU_MYCA9	73.06	4	2	0		43.527	Elongation factor Tu	Mycobacteroides abscessus (strain ATCC 19977 / DSM 44196 / CIP 104536 / JCM 13569 / NCTC 13031 / TMC 1543)	tuf PE	Bacteria	Actinobacteria	Corynebacteriales	Mycobacteriaceae	Mycobacteroides	Mycobacteroides
22	567	A9BHA7|EFTU_PETMO	73.06	4	2	0		44.023	Elongation factor Tu	Petrotoga mobilis (strain DSM 10674 / SJ95)	tuf PE	Bacteria	Thermotogae	Thermotogae	Petrotogales	Petrotogaceae	Petrotoga
22	656	A5USJ1|EFTU1_ROSS1	73.06	4	2	0		43.856	Elongation factor Tu 1	Roseiflexus sp. (strain RS-1)	tuf1 PE	Bacteria	Chloroflexi	Chloroflexia	Chloroflexales	Roseiflexaceae	Roseiflexus
22	657	A7NR65|EFTU1_ROSCS	73.06	4	2	0		43.672	Elongation factor Tu 1	Roseiflexus castenholzii (strain DSM 13941 / HLO8)	tuf1 PE	Bacteria	Chloroflexi	Chloroflexia	Chloroflexales	Roseiflexaceae	Roseiflexus
22	676	O50340|EFTU_FERIS	73.06	4	2	0		44.145	Elongation factor Tu	Fervidobacterium islandicum	tuf PE	Bacteria	Thermotogae	Thermotogae	Thermotogales	Fervidobacteriaceae	Fervidobacterium
22	731	B7IHU4|EFTU_THEAB	73.06	4	2	0		44.394	Elongation factor Tu	Thermosipho africanus (strain TCF52B)	tuf PE	Bacteria	Thermotogae	Thermotogae	Thermotogales	Fervidobacteriaceae	Thermosipho
22	812	Q0AUH8|EFTU1_SYNWW	50.2	2	1	0		44.18	Elongation factor Tu 1	Syntrophomonas wolfei subsp. wolfei (strain DSM 2245B / Goettingen)	tuf1 PE	Bacteria	Firmicutes	Clostridia	Clostridiales	Syntrophomonadaceae	Syntrophomonas
22	820	A1R8U9|EFTU_PAEAT	45.7	2	1	0		43.563	Elongation factor Tu	Paenarthrobacter aurescens (strain TC1)	tuf PE	Bacteria	Actinobacteria	Actinobacteria	Micrococcales	Micrococcaceae	Paenarthrobacter
22	839	C0ZVT7|EFTU_RHOE4	45.7	2	1	0		43.312	Elongation factor Tu	Rhodococcus erythropolis (strain PR4 / NBRC 100887)	tuf PE	Bacteria	Actinobacteria	Actinobacteria	Corynebacteriales	Nocardiaceae	Rhodococcus
22	1054	A1AVJ8|EFTU1_RUTMC	50.2	2	1	0		43.452	Elongation factor Tu 1	Ruthia magnifica subsp. Calyptogena magnifica	tuf1 PE	Bacteria	Proteobacteria	Gammaproteobacteria	Gammaproteobacteria, not assigned to family	Candidatus Ruthia	Candidatus Ruthia
22	1055	A5CW32|EFTU_VESOH	50.2	2	1	0		43.408	Elongation factor Tu	Vesicomyosocius okutanii subsp. Calyptogena okutanii (strain HA)	tuf1 PE	Bacteria	Proteobacteria	Gammaproteobacteria	sulfur-oxidizing symbionts	Candidatus Vesicomyosocius	Candidatus Vesicomyosocius
22	1212	A9ETD1|EFTU_SORC5	45.7	2	1	0		43.374	Elongation factor Tu	Sorangium cellulosum (strain So ce56)	tuf1 PE	Bacteria	Proteobacteria	Deltaproteobacteria	Myxococcales	Polyangiaceae	Sorangium
22	1280	C3PKP2|EFTU_CORA7	45.7	2	1	0		44.1	Elongation factor Tu	Corynebacterium aurimucosum (strain ATCC 700975 / DSM 44827 / CIP 107346 / CN-1)	tuf PE	Bacteria	Actinobacteria	Actinobacteria	Mycobacteriales	Corynebacteriaceae	Corynebacterium
22	1281	B1VET1|EFTU_CORU7	45.7	2	1	0		43.82	Elongation factor Tu	Corynebacterium urealyticum (strain ATCC 43042 / DSM 7109)	tuf PE	Bacteria	Actinobacteria	Actinobacteria	Mycobacteriales	Corynebacteriaceae	Corynebacterium
22	1282	Q6NJD5|EFTU_CORDI	45.7	2	1	0		43.944	Elongation factor Tu	Corynebacterium diphtheriae (strain ATCC 700971 / NCTC 13129 / Biotype gravis)	tuf PE	Bacteria	Actinobacteria	Actinobacteria	Mycobacteriales	Corynebacteriaceae	Corynebacterium
22	1283	Q4JT41|EFTU_CORJK	45.7	2	1	0		43.915	Elongation factor Tu	Corynebacterium jeikeium (strain K411)	tuf PE	Bacteria	Actinobacteria	Actinobacteria	Mycobacteriales	Corynebacteriaceae	Corynebacterium
22	1284	P42439|EFTU_CORGL	45.7	2	1	0		43.852	Elongation factor Tu	Corynebacterium glutamicum (strain ATCC 13032 / DSM 20300 / BCRC 11384 / JCM 1318 / LMG 3730 / NCIMB 10025)	tuf PE	Bacteria	Actinobacteria	Actinobacteria	Mycobacteriales	Corynebacteriaceae	Corynebacterium
22	1285	Q8FS84|EFTU_COREF	45.7	2	1	0		43.744	Elongation factor Tu	Corynebacterium efficiens (strain DSM 44549 / YS-314 / AJ 12310 / JCM 11189 / NBRC 100395)	tuf PE	Bacteria	Actinobacteria	Actinobacteria	Mycobacteriales	Corynebacteriaceae	Corynebacterium
22	1286	A6W5T5|EFTU_KINRD	45.7	2	1	0		43.715	Elongation factor Tu	Kineococcus radiotolerans (strain ATCC BAA-149 / DSM 14245 / SRS30216)	tuf PE	Bacteria	Actinobacteria	Actinobacteria	Kineosporiales	Kineosporiaceae	Kineococcus
22	1294	B9K884|EFTU_THENN	45.7	2	1	0		44.555	Elongation factor Tu	Thermotoga neapolitana (strain ATCC 49049 / DSM 4359 / NS-E)	tuf PE	Bacteria	Thermotogae	Thermotogae	Thermotogales	Thermotogaceae	Thermotoga
22	1566	B1LBP2|EFTU_THESQ	45.7	2	1	0		44.466	Elongation factor Tu	Thermotoga sp. (strain RQ2)	tuf PE	Bacteria	Thermotogae	Thermotogae	Thermotogales	Thermotogaceae	Thermotoga
22	1567	P13537|EFTU_THEMA	45.7	2	1	0		44.467	Elongation factor Tu	Thermotoga maritima (strain ATCC 43589 / MSB8 / DSM 3109 / JCM 10099)	tuf PE	Bacteria	Thermotogae	Thermotogae	Thermotogales	Thermotogaceae	Thermotoga
22	1568	A5IM81|EFTU_THEP1	45.7	2	1	0		44.466	Elongation factor Tu	Thermotoga petrophila (strain RKU-1 / ATCC BAA-488 / DSM 13995)	tuf PE	Bacteria	Thermotogae	Thermotogae	Thermotogales	Thermotogaceae	Thermotoga
9	25	B9MDC5|CH60_ACIET	149.73	14	8	0	Deamidation (NQ); Oxidation (M)	57.199	60 kDa chaperonin	Acidovorax ebreus (strain TPSY)	groL PE	Bacteria	Proteobacteria	Betaproteobacteria	Burkholderiales	Comamonadaceae	Acidovorax
11	125	A7HAD3|CH601_ANADF	136.6	7	5	0		58.367	60 kDa chaperonin 1	Anaeromyxobacter sp. (strain Fw109-5)	groL1 PE	Bacteria	Proteobacteria	Deltaproteobacteria	Myxococcales	Cystobacterineae	Anaeromyxobacteraceae
11	385	Q2IKI2|CH601_ANADE	111.99	4	4	0		58.035	60 kDa chaperonin 1	Anaeromyxobacter dehalogenans (strain 2CP-C)	groL1 PE	Bacteria	Proteobacteria	Deltaproteobacteria	Myxococcales	Cystobacterineae	Anaeromyxobacteraceae
11	463	B3E8G0|CH60_GEOLS	111.99	4	4	0		58.521	60 kDa chaperonin	Geobacter lovleyi (strain ATCC BAA-1151 / DSM 17278 / SZ)	groL PE	Bacteria	Proteobacteria	Deltaproteobacteria	Desulfuromonadales	Geobacteraceae	Geobacter
11	544	A1VCQ0|CH60_DESVV	93.56	5	2	0		58.389	60 kDa chaperonin	Desulfovibrio vulgaris subsp. vulgaris (strain DP4)	groL PE	Bacteria	Proteobacteria	Deltaproteobacteria	Desulfovibrionales	Desulfovibrionaceae	Desulfovibrio
11	999	C3PP72|CH60_RICAE	46.56	2	1	0		58.657	60 kDa chaperonin	Rickettsia africae (strain ESF-5)	groL PE	Bacteria	Proteobacteria	Alphaproteobacteria	Rickettsiales	Rickettsiaceae	Rickettsia
11	1000	A8F2B5|CH60_RICM5	46.56	2	1	0		58.617	60 kDa chaperonin	Rickettsia massiliae (strain Mtu5)	groL PE	Bacteria	Proteobacteria	Alphaproteobacteria	Rickettsiales	Rickettsiaceae	Rickettsia
11	1001	B0BUM0|CH60_RICRO	46.56	2	1	0		58.627	60 kDa chaperonin	Rickettsia rickettsii (strain Iowa)	groL PE	Bacteria	Proteobacteria	Alphaproteobacteria	Rickettsiales	Rickettsiaceae	Rickettsia
11	1022	A8GW07|CH60_RICB8	46.56	2	1	0		58.947	60 kDa chaperonin	Rickettsia bellii (strain OSU 85-389)	groL PE	Bacteria	Proteobacteria	Alphaproteobacteria	Rickettsiales	Rickettsiaceae	Rickettsia
11	1042	B8DJC4|CH60_DESVM	46.56	2	1	0		58.466	60 kDa chaperonin	Desulfovibrio vulgaris (strain Miyazaki F / DSM 19637)	groL PE	Bacteria	Proteobacteria	Deltaproteobacteria	Desulfovibrionales	Desulfovibrionaceae	Desulfovibrio
11	1087	Q1MQP8|CH60_LAWIP	46.56	2	1	0		58.642	60 kDa chaperonin	Lawsonia intracellularis (strain PHE/MN1-00)	groL PE	Bacteria	Proteobacteria	Deltaproteobacteria	Desulfovibrionales	Desulfovibrionaceae	Lawsonia
11	1093	Q1D2S1|CH602_MYXXD	46.56	2	1	0		57.894	60 kDa chaperonin 2	Myxococcus xanthus (strain DK 1622)	groL2 PE	Bacteria	Proteobacteria	Deltaproteobacteria	Myxococcales	Cystobacterineae	Myxococcaceae
11	1147	Q30YH6|CH60_DESAG	46.56	2	1	0		58.129	60 kDa chaperonin	Desulfovibrio alaskensis (strain G20)	groL PE	Bacteria	Proteobacteria	Deltaproteobacteria	Desulfovibrionales	Desulfovibrionaceae	Desulfovibrio
26	29	A1KB29|EFTU_AZOSB	148.75	15	5	0	Carbamidomethylation	43.116	Elongation factor Tu	Azoarcus sp. (strain BH72)	tuf1 PE	Bacteria	Proteobacteria	Betaproteobacteria	Rhodocyclales	Zoogloeaceae	Azoarcus
21	143	B3DZP5|CH60_METI4	145.84	7	5	0		58.479	60 kDa chaperonin	Methylacidiphilum infernorum (isolate V4)	groL PE	Bacteria	Verrucomicrobia	Methylacidiphilae	Methylacidiphilales	Methylacidiphilaceae	Methylacidiphilum
21	489	Q6MF95|CH601_PARUW	130.34	4	4	0		58.095	60 kDa chaperonin 1	Protochlamydia amoebophila (strain UWE25)	groL1 PE	Bacteria	Chlamydiae	Chlamydiia	Chlamydiales	Parachlamydiaceae	Candidatus Protochlamydia
21	721	Q1IW59|CH60_DEIGD	74.07	2	1	0		57.785	60 kDa chaperonin	Deinococcus geothermalis (strain DSM 11300 / AG-3a)	groL PE	Bacteria	Deinococcus-Thermus	Deinococci	Deinococcales	Deinococcaceae	Deinococcus
21	732	Q5SLM2|CH60_THET8	74.07	2	1	0		57.889	60 kDa chaperonin	Thermus thermophilus (strain HB8 / ATCC 27634 / DSM 579)	groL PE	Bacteria	Deinococcus-Thermus	Deinococci	Thermales	Thermaceae	Thermus
21	733	P61490|CH60_THET2	74.07	2	1	0		57.889	60 kDa chaperonin	Thermus thermophilus (strain HB27 / ATCC BAA-163 / DSM 7039)	groL PE	Bacteria	Deinococcus-Thermus	Deinococci	Thermales	Thermaceae	Thermus
21	843	B9MLY9|CH60_CALBD	74.07	2	1	0		58.067	60 kDa chaperonin	Caldicellulosiruptor bescii (strain ATCC BAA-1888 / DSM 6725 / Z-1320)	groL PE	Bacteria	Firmicutes	Clostridia	Thermoanaerobacterales	Thermoanaerobacterales Family III. Incertae Sedis	Caldicellulosiruptor
21	848	Q04E64|CH60_OENOB	74.07	2	1	0		57.288	60 kDa chaperonin	Oenococcus oeni (strain ATCC BAA-331 / PSU-1)	groL PE	Bacteria	Firmicutes	Bacilli	Lactobacillales	Leuconostocaceae	Oenococcus
21	855	B2G5X7|CH60_LACRJ	74.07	2	1	0		57.124	60 kDa chaperonin	Lactobacillus reuteri (strain JCM 1112)	groL PE	Bacteria	Firmicutes	Bacilli	Lactobacillales	Lactobacillaceae	Latilactobacillus
21	856	A5VIE9|CH60_LACRD	74.07	2	1	0		57.124	60 kDa chaperonin	Lactobacillus reuteri (strain DSM 20016)	groL PE	Bacteria	Firmicutes	Bacilli	Lactobacillales	Lactobacillaceae	Latilactobacillus
21	861	A5N5D7|CH60_CLOK5	74.07	2	1	0		58.137	60 kDa chaperonin	Clostridium kluyveri (strain ATCC 8527 / DSM 555 / NCIMB 10680)	groL PE	Bacteria	Firmicutes	Clostridia	Clostridiales	Clostridiaceae	Clostridium
21	862	B9DYY5|CH60_CLOK1	74.07	2	1	0		58.137	60 kDa chaperonin	Clostridium kluyveri (strain NBRC 12016)	groL PE	Bacteria	Firmicutes	Clostridia	Clostridiales	Clostridiaceae	Clostridium
21	1007	B2GAI0|CH60_LACF3	74.07	2	1	0		56.857	60 kDa chaperonin	Lactobacillus fermentum (strain NBRC 3956 / LMG 18251)	groL PE	Bacteria	Firmicutes	Bacilli	Lactobacillales	Lactobacillaceae	Latilactobacillus
21	1068	Q9RWQ9|CH60_DEIRA	74.07	2	1	0		57.778	60 kDa chaperonin	Deinococcus radiodurans (strain ATCC 13939 / DSM 20539 / JCM 16871 / LMG 4051 / NBRC 15346 / NCIMB 9279 / R1 / VKM B-1422)	groL PE	Bacteria	Deinococcus-Thermus	Deinococci	Deinococcales	Deinococcaceae	Deinococcus
21	1069	C1CZP1|CH60_DEIDV	74.07	2	1	0		57.863	60 kDa chaperonin	Deinococcus deserti (strain VCD115 / DSM 17065 / LMG 22923)	groL PE	Bacteria	Deinococcus-Thermus	Deinococci	Deinococcales	Deinococcaceae	Deinococcus
21	1080	Q03H05|CH60_PEDPA	74.07	2	1	0		57.223	60 kDa chaperonin	Pediococcus pentosaceus (strain ATCC 25745 / CCUG 21536 / LMG 10740 / 183-1w)	groL PE	Bacteria	Firmicutes	Bacilli	Lactobacillales	Lactobacillaceae	Pediococcus
5	33	Q47IZ8|CH60_DECAR	145.69	12	7	0	Oxidation (M)	57.85	60 kDa chaperonin	Dechloromonas aromatica (strain RCB)	groL PE	Bacteria	Proteobacteria	Betaproteobacteria	Rhodocyclales	Azonexaceae	Dechloromonas
28	55	Q748X8|EFTU_GEOSL	145.38	11	4	0	Carbamidomethylation	43.218	Elongation factor Tu	Geobacter sulfurreducens (strain ATCC 51573 / DSM 12127 / PCA)	tuf1 PE	Bacteria	Proteobacteria	Deltaproteobacteria	Desulfuromonadales	Geobacteraceae	Geobacter
28	59	Q605B0|EFTU_METCA	145.38	11	4	0	Carbamidomethylation	43.046	Elongation factor Tu	Methylococcus capsulatus (strain ATCC 33009 / NCIMB 11132 / Bath)	tuf1 PE	Bacteria	Proteobacteria	Gammaproteobacteria	Methylococcales	Methylococcaceae	Methylococcus
28	65	Q9P9Q9|EFTU_XYLFA	145.38	11	4	0	Carbamidomethylation	42.876	Elongation factor Tu	Xylella fastidiosa (strain 9a5c)	tufA PE	Bacteria	Proteobacteria	Gammaproteobacteria	Xanthomonadales	Xanthomonadaceae	Xylella
28	124	B0TX03|EFTU_FRAP2	133.39	9	3	0	Carbamidomethylation	43.323	Elongation factor Tu	Francisella philomiragia subsp. philomiragia (strain ATCC 25017 / FSC 153 / O#319-036)	tuf PE	Bacteria	Proteobacteria	Gammaproteobacteria	Thiotrichales	Francisellaceae	Francisella
28	126	Q18CE4|EFTU_CLOD6	133.39	9	3	0	Carbamidomethylation	44.026	Elongation factor Tu	Clostridioides difficile (strain 630)	tuf1 PE	Bacteria	Firmicutes	Clostridia	Clostridiales	Peptostreptococcaceae	Clostridioides
28	144	A0L5V8|EFTU_MAGMM	117.3	8	3	0	Carbamidomethylation	43.194	Elongation factor Tu	Magnetococcus marinus (strain ATCC BAA-1437 / JCM 17883 / MC-1)	tuf1 PE	Bacteria	Proteobacteria	Alphaproteobacteria	Magnetococcales	Magnetococcaceae	Magnetococcus
28	145	A1WVC4|EFTU1_HALHL	117.3	8	3	0	Carbamidomethylation	43.139	Elongation factor Tu 1	Halorhodospira halophila (strain DSM 244 / SL1)	tuf1 PE	Bacteria	Proteobacteria	Gammaproteobacteria	Chromatiales	Ectothiorhodospiraceae	Halorhodospira
28	146	Q5NQ65|EFTU_ZYMMO	117.3	8	3	0	Carbamidomethylation	43.095	Elongation factor Tu	Zymomonas mobilis subsp. mobilis (strain ATCC 31821 / ZM4 / CP4)	tuf PE	Bacteria	Proteobacteria	Alphaproteobacteria	Sphingomonadales	Sphingomonadaceae	Zymomonas
28	147	Q727D5|EFTU_DESVH	119.63	7	3	0		43.407	Elongation factor Tu	Desulfovibrio vulgaris (strain Hildenborough / ATCC 29579 / DSM 644 / NCIMB 8303)	tuf PE	Bacteria	Proteobacteria	Deltaproteobacteria	Desulfovibrionales	Desulfovibrionaceae	Desulfovibrio
28	148	A1VAK4|EFTU_DESVV	119.63	7	3	0		43.407	Elongation factor Tu	Desulfovibrio vulgaris subsp. vulgaris (strain DP4)	tuf PE	Bacteria	Proteobacteria	Deltaproteobacteria	Desulfovibrionales	Desulfovibrionaceae	Desulfovibrio
28	153	Q1AU14|EFTU_RUBXD	117.3	8	3	0	Carbamidomethylation	44.073	Elongation factor Tu	Rubrobacter xylanophilus (strain DSM 9941 / NBRC 16129 / PRD-1)	tuf1 PE	Bacteria	Actinobacteria	Rubrobacteria	Rubrobacterales	Rubrobacteraceae	Rubrobacter
28	154	C4Z2R9|EFTU_EUBE2	117.3	8	3	0	Carbamidomethylation	43.997	Elongation factor Tu	Eubacterium eligens (strain ATCC 27750 / VPI C15-48)	tuf PE	Bacteria	Firmicutes	Clostridia	Eubacteriales	Eubacteriaceae	Eubacterium
28	387	B2GBC2|EFTU_LACF3	74.18	4	2	0		43.474	Elongation factor Tu	Lactobacillus fermentum (strain NBRC 3956 / LMG 18251)	tuf PE	Bacteria	Firmicutes	Bacilli	Lactobacillales	Lactobacillaceae	Latilactobacillus
28	400	C0Q9Y7|EFTU_DESAH	74.18	4	2	0		43.6	Elongation factor Tu	Desulfobacterium autotrophicum (strain ATCC 43914 / DSM 3382 / HRM2)	tuf PE	Bacteria	Proteobacteria	Deltaproteobacteria	Desulfobacterales	Desulfobacteraceae	Desulfobacterium
28	409	A0LIH6|EFTU_SYNFM	103.65	6	2	0		44.026	Elongation factor Tu	Syntrophobacter fumaroxidans (strain DSM 10017 / MPOB)	tuf1 PE	Bacteria	Proteobacteria	Deltaproteobacteria	Syntrophobacterales	Syntrophobacteraceae	Syntrophobacter
28	438	Q30X13|EFTU_DESAG	74.18	4	2	0		43.435	Elongation factor Tu	Desulfovibrio alaskensis (strain G20)	tuf PE	Bacteria	Proteobacteria	Deltaproteobacteria	Desulfovibrionales	Desulfovibrionaceae	Desulfovibrio
28	440	C6C171|EFTU_DESAD	74.18	4	2	0		43.115	Elongation factor Tu	Desulfovibrio salexigens (strain ATCC 14822 / DSM 2638 / NCIB 8403 / VKM B-1763)	tuf PE	Bacteria	Proteobacteria	Deltaproteobacteria	Desulfovibrionales	Desulfovibrionaceae	Desulfovibrio
28	575	A9WFP3|EFTU_CHLAA	74.18	4	2	0		44.019	Elongation factor Tu	Chloroflexus aurantiacus (strain ATCC 29366 / DSM 635 / J-10-fl)	tuf1 PE	Bacteria	Chloroflexi	Chloroflexia	Chloroflexales	Chloroflexaceae	Chloroflexus
28	589	B2G6R2|EFTU_LACRJ	74.18	4	2	0		43.432	Elongation factor Tu	Lactobacillus reuteri (strain JCM 1112)	tuf PE	Bacteria	Firmicutes	Bacilli	Lactobacillales	Lactobacillaceae	Latilactobacillus
28	614	Q03QN5|EFTU_LACBA	74.18	4	2	0		43.639	Elongation factor Tu	Lactobacillus brevis (strain ATCC 367 / JCM 1170)	tuf PE	Bacteria	Firmicutes	Bacilli	Lactobacillales	Lactobacillaceae	Latilactobacillus
32	56	Q02T82|EFTU_PSEAB	145.31	12	4	0	Carbamidomethylation	43.37	Elongation factor Tu	Pseudomonas aeruginosa (strain UCBPP-PA14)	tuf1 PE	Bacteria	Proteobacteria	Gammaproteobacteria	Pseudomonadales	Pseudomonadaceae	Pseudomonas
32	57	A6UZH4|EFTU_PSEA7	145.31	12	4	0	Carbamidomethylation	43.37	Elongation factor Tu	Pseudomonas aeruginosa (strain PA7)	tuf1 PE	Bacteria	Proteobacteria	Gammaproteobacteria	Pseudomonadales	Pseudomonadaceae	Pseudomonas
32	58	P09591|EFTU_PSEAE	145.31	12	4	0	Carbamidomethylation	43.37	Elongation factor Tu	Pseudomonas aeruginosa (strain ATCC 15692 / DSM 22644 / CIP 104116 / JCM 14847 / LMG 12228 / 1C / PRS 101 / PAO1)	tufA PE	Bacteria	Proteobacteria	Gammaproteobacteria	Pseudomonadales	Pseudomonadaceae	Pseudomonas
32	428	Q8D240|EFTU_WIGBR	100.05	6	2	0	Carbamidomethylation	43.71	Elongation factor Tu	Wigglesworthia glossinidia brevipalpis	tuf PE	Bacteria	Proteobacteria	Gammaproteobacteria	Enterobacterales	Erwiniaceae	Wigglesworthia
32	462	Q057A2|EFTU_BUCCC	47.67	3	1	0		43.493	Elongation factor Tu	Buchnera aphidicola subsp. Cinara cedri (strain Cc)	tuf PE	Bacteria	Proteobacteria	Gammaproteobacteria	Enterobacterales	Erwiniaceae	Buchnera
32	548	A1T056|EFTU_PSYIN	100.05	6	2	0	Carbamidomethylation	43.263	Elongation factor Tu	Psychromonas ingrahamii (strain 37)	tuf PE	Bacteria	Proteobacteria	Gammaproteobacteria	Alteromonadales	Psychromonadaceae	Psychromonas
13	63	A5G9I2|CH60_GEOUR	144.67	9	6	0	Oxidation (M)	58.531	60 kDa chaperonin	Geobacter uraniireducens (strain Rf4)	groL PE	Bacteria	Proteobacteria	Deltaproteobacteria	Desulfuromonadales	Geobacteraceae	Geobacter
13	373	B8FM86|CH60_DESAL	69.52	5	2	0	Oxidation (M)	58.05	60 kDa chaperonin	Desulfatibacillum aliphaticivorans	groL PE	Bacteria	Proteobacteria	Deltaproteobacteria	Desulfobacterales	Desulfobacteraceae	Desulfatibacillum
13	671	B8J123|CH60_DESDA	69.52	5	2	0	Oxidation (M)	58.418	60 kDa chaperonin	Desulfovibrio desulfuricans (strain ATCC 27774 / DSM 6949 / MB)	groL PE	Bacteria	Proteobacteria	Deltaproteobacteria	Desulfovibrionales	Desulfovibrionaceae	Desulfovibrio
38	96	P0CD71|EFTU_CHLTR	144.55	11	4	0	Carbamidomethylation	43.293	Elongation factor Tu	Chlamydia trachomatis (strain D/UW-3/Cx)	tuf PE	Bacteria	Chlamydiae	Chlamydiales	Chlamydiaceae	Chlamydia/Chlamydophila group	Chlamydia
38	97	Q9PK73|EFTU_CHLMU	144.55	11	4	0	Carbamidomethylation	43.354	Elongation factor Tu	Chlamydia muridarum (strain MoPn / Nigg)	tuf PE	Bacteria	Chlamydiae	Chlamydiales	Chlamydiaceae	Chlamydia/Chlamydophila group	Chlamydia
38	98	Q3KM40|EFTU_CHLTA	144.55	11	4	0	Carbamidomethylation	43.293	Elongation factor Tu	Chlamydia trachomatis serovar A (strain ATCC VR-571B / DSM 19440 / HAR-13)	tuf PE	Bacteria	Chlamydiae	Chlamydiales	Chlamydiaceae	Chlamydia/Chlamydophila group	Chlamydia
38	101	Q822I4|EFTU_CHLCV	144.55	11	4	0	Carbamidomethylation	43.226	Elongation factor Tu	Chlamydophila caviae (strain ATCC VR-813 / DSM 19441 / GPIC)	tuf PE	Bacteria	Chlamydiae	Chlamydiales	Chlamydiaceae	Chlamydia/Chlamydophila group	Chlamydia
38	102	Q255F3|EFTU_CHLFF	144.55	11	4	0	Carbamidomethylation	43.191	Elongation factor Tu	Chlamydia felis (strain Fe/C-56)	tuf PE	Bacteria	Chlamydiae	Chlamydiales	Chlamydiaceae	Chlamydia/Chlamydophila group	Chlamydia
38	106	Q9Z9A7|EFTU_CHLPN	144.55	11	4	0	Carbamidomethylation	43.136	Elongation factor Tu	Chlamydia pneumoniae	tuf PE	Bacteria	Chlamydiae	Chlamydiales	Chlamydiaceae	Chlamydia/Chlamydophila group	Chlamydia
38	108	B0BBV3|EFTU_CHLTB	144.55	11	4	0	Carbamidomethylation	43.309	Elongation factor Tu	Chlamydia trachomatis serovar L2b (strain UCH-1/proctitis)	tuf PE	Bacteria	Chlamydiae	Chlamydiales	Chlamydiaceae	Chlamydia/Chlamydophila group	Chlamydia
38	109	B0B7N8|EFTU_CHLT2	144.55	11	4	0	Carbamidomethylation	43.309	Elongation factor Tu	Chlamydia trachomatis serovar L2 (strain 434/Bu / ATCC VR-902B)	tuf PE	Bacteria	Chlamydiae	Chlamydiales	Chlamydiaceae	Chlamydia/Chlamydophila group	Chlamydia
38	112	Q5L5H6|EFTU_CHLAB	144.55	11	4	0	Carbamidomethylation	43.213	Elongation factor Tu	Chlamydia abortus (strain DSM 27085 / S26/3)	tuf PE	Bacteria	Chlamydiae	Chlamydiales	Chlamydiaceae	Chlamydia/Chlamydophila group	Chlamydia
17	50	A9I685|CH60_BORPD	144.13	10	6	0	Deamidation (NQ); Oxidation (M)	57.48	60 kDa chaperonin	Bordetella petrii (strain ATCC BAA-461 / DSM 12804 / CCUG 43448)	groL PE	Bacteria	Proteobacteria	Betaproteobacteria	Burkholderiales	Alcaligenaceae	Bordetella
10	51	Q01RQ2|CH60_SOLUE	142.66	9	6	0		57.549	60 kDa chaperonin	Solibacter usitatus (strain Ellin6076)	groL PE	Bacteria	Acidobacteria	Acidobacteria	Bryobacterales	Solibacteraceae	Candidatus Solibacter
10	386	Q1ISQ0|CH60_KORVE	83.88	5	2	0		58.812	60 kDa chaperonin	Koribacter versatilis (strain Ellin345)	groL PE	Bacteria	Acidobacteria	Acidobacteria, not assigned to class	Acidobacteria, not assigned to order	Acidobacteria, not assigned to family	Candidatus Koribacter
10	419	A9WJN7|CH601_CHLAA	67.18	4	2	0		58.02	60 kDa chaperonin 1	Chloroflexus aurantiacus (strain ATCC 29366 / DSM 635 / J-10-fl)	groL1 PE	Bacteria	Chloroflexi	Chloroflexia	Chloroflexales	Chloroflexaceae	Chloroflexus
10	581	B9KJ98|CH60_ANAMF	99.02	4	3	0		58.114	60 kDa chaperonin	Anaplasma marginale (strain Florida)	groL PE	Bacteria	Proteobacteria	Alphaproteobacteria	Rickettsiales	Anaplasmataceae	Anaplasma
10	680	Q2RGL8|CH602_MOOTA	67.18	4	2	0		57.295	60 kDa chaperonin 2	Moorella thermoacetica (strain ATCC 39073 / JCM 9320)	groL2 PE	Bacteria	Firmicutes	Clostridia	Thermoanaerobacterales	Thermoanaerobacteraceae	Moorella
10	727	B0CFQ6|CH601_ACAM1	67.18	4	2	0		58.388	60 kDa chaperonin 1	Acaryochloris marina (strain MBIC 11017)	groL1 PE	Bacteria	Cyanobacteria	Synechococcales	Acaryochloridaceae	Acaryochloris
10	923	Q660M1|CH60_BORBP	41.96	2	1	0		58.925	60 kDa chaperonin	Borrelia bavariensis (strain ATCC BAA-2496 / DSM 23469 / PBi)	groL PE	Bacteria	Spirochaetes	Spirochaetia	Spirochaetales	Borreliaceae	Borrelia
10	1375	B2V8F1|CH60_SULSY	41.96	2	1	0		58.328	60 kDa chaperonin	Sulfurihydrogenibium sp. (strain YO3AOP1)	groL PE	Bacteria	Aquificae	Aquificales	Hydrogenothermaceae	Sulfurihydrogenibium	unclassified Sulfurihydrogenibium
10	1569	B1I661|CH60_DESAP	41.96	2	1	0		57.848	60 kDa chaperonin	Desulforudis audaxviator (strain MP104C)	groL PE	Bacteria	Firmicutes	Clostridia	Clostridiales	Peptococcaceae	Candidatus Desulforudis
20	64	A0AXY5|CH602_BURCH	130.14	9	4	0	Deamidation (NQ)	57.355	60 kDa chaperonin 2	Burkholderia cenocepacia (strain HI2424)	groL2 PE	Bacteria	Proteobacteria	Betaproteobacteria	Burkholderiales	Burkholderiaceae	Burkholderia
20	190	Q0B4V5|CH602_BURCM	102.54	6	3	0		57.179	60 kDa chaperonin 2	Burkholderia ambifaria (strain ATCC BAA-244 / AMMD)	groL2 PE	Bacteria	Proteobacteria	Betaproteobacteria	Burkholderiales	Burkholderiaceae	Burkholderia
20	191	Q391Y9|CH601_BURL3	102.54	6	3	0		57.276	60 kDa chaperonin 1	Burkholderia lata (strain ATCC 17760 / DSM 23089 / LMG 22485 / NCIMB 9086 / R18194 / 383)	groL1 PE	Bacteria	Proteobacteria	Betaproteobacteria	Burkholderiales	Burkholderiaceae	Burkholderia
20	194	Q2T3W7|CH602_BURTA	102.54	6	3	0		57.088	60 kDa chaperonin 2	Burkholderia thailandensis (strain ATCC 700388 / DSM 13276 / CIP 106301 / E264)	groL2 PE	Bacteria	Proteobacteria	Betaproteobacteria	Burkholderiales	Burkholderiaceae	Burkholderia
20	195	Q3JGX2|CH602_BURP1	102.54	6	3	0		56.974	60 kDa chaperonin 2	Burkholderia pseudomallei (strain 1710b)	groL2 PE	Bacteria	Proteobacteria	Betaproteobacteria	Burkholderiales	Burkholderiaceae	Burkholderia
20	196	Q63N20|CH602_BURPS	102.54	6	3	0		56.974	60 kDa chaperonin 2	Burkholderia pseudomallei (strain K96243)	groL2 PE	Bacteria	Proteobacteria	Betaproteobacteria	Burkholderiales	Burkholderiaceae	Burkholderia
20	197	A3P2X2|CH602_BURP0	102.54	6	3	0		57.118	60 kDa chaperonin 2	Burkholderia pseudomallei (strain 1106a)	groL2 PE	Bacteria	Proteobacteria	Betaproteobacteria	Burkholderiales	Burkholderiaceae	Burkholderia
20	198	A3NHB6|CH602_BURP6	102.54	6	3	0		57.132	60 kDa chaperonin 2	Burkholderia pseudomallei (strain 668)	groL2 PE	Bacteria	Proteobacteria	Betaproteobacteria	Burkholderiales	Burkholderiaceae	Burkholderia
20	199	A4JPD1|CH602_BURVG	102.54	6	3	0		56.81	60 kDa chaperonin 2	Burkholderia vietnamiensis (strain G4 / LMG 22486)	groL2 PE	Bacteria	Proteobacteria	Betaproteobacteria	Burkholderiales	Burkholderiaceae	Burkholderia
20	517	B2UKV8|CH60_AKKM8	87.14	5	2	0		58.444	60 kDa chaperonin	Akkermansia muciniphila (strain ATCC BAA-835 / Muc)	groL PE	Bacteria	Verrucomicrobia	Verrucomicrobiae	Verrucomicrobiales	Akkermansiaceae	Akkermansia
20	573	B0VSP5|CH60_ACIBS	71.57	3	2	0		56.921	60 kDa chaperonin	Acinetobacter baumannii (strain SDF)	groL PE	Bacteria	Proteobacteria	Gammaproteobacteria	Pseudomonadales	Moraxellaceae	Acinetobacter
20	574	B0VDR6|CH60_ACIBY	71.57	3	2	0		57.167	60 kDa chaperonin	Acinetobacter baumannii (strain AYE)	groL PE	Bacteria	Proteobacteria	Gammaproteobacteria	Pseudomonadales	Moraxellaceae	Acinetobacter
20	576	A1ST72|CH601_PSYIN	71.57	3	2	0		57.424	60 kDa chaperonin 1	Psychromonas ingrahamii (strain 37)	groL1 PE	Bacteria	Proteobacteria	Gammaproteobacteria	Alteromonadales	Psychromonadaceae	Psychromonas
20	582	Q2WAW8|CH60_MAGSA	71.57	3	2	0		57.846	60 kDa chaperonin	Magnetospirillum magneticum (strain AMB-1 / ATCC 700264)	groL PE	Bacteria	Proteobacteria	Alphaproteobacteria	Rhodospirillales	Rhodospirillaceae	Magnetospirillum
20	605	Q4FU94|CH60_PSYA2	71.57	3	2	0		57.708	60 kDa chaperonin	Psychrobacter arcticus (strain DSM 17307 / VKM B-2377 / 273-4)	groL PE	Bacteria	Proteobacteria	Gammaproteobacteria	Pseudomonadales	Moraxellaceae	Psychrobacter
20	658	B2FIU9|CH60_STRMK	71.57	3	2	0		57.375	60 kDa chaperonin	Stenotrophomonas maltophilia (strain K279a)	groL PE	Bacteria	Proteobacteria	Gammaproteobacteria	Xanthomonadales	Xanthomonadaceae	Stenotrophomonas
20	660	A6VWY0|CH60_MARMS	71.57	3	2	0		56.976	60 kDa chaperonin	Marinomonas sp. (strain MWYL1)	groL PE	Bacteria	Proteobacteria	Gammaproteobacteria	Oceanospirillales	Oceanospirillaceae	Marinomonas
20	724	Q2NBL8|CH601_ERYLH	48.47	2	1	0		57.345	60 kDa chaperonin 1	Erythrobacter litoralis (strain HTCC2594)	groL1 PE	Bacteria	Proteobacteria	Alphaproteobacteria	Sphingomonadales	Erythrobacteraceae	Erythrobacter/Porphyrobacter group
20	734	A6U7N0|CH602_SINMW	48.47	2	1	0		57.989	60 kDa chaperonin 2	Sinorhizobium medicae (strain WSM419)	groL2 PE	Bacteria	Proteobacteria	Alphaproteobacteria	Rhizobiales	Rhizobiaceae	Sinorhizobium
20	735	P35470|CH602_RHIME	48.47	2	1	0		57.985	60 kDa chaperonin 2	Rhizobium meliloti (strain 1021)	groL2 PE	Bacteria	Proteobacteria	Alphaproteobacteria	Hyphomicrobiales	Rhizobiaceae	Rhizobium
20	737	Q0BQ24|CH60_GRABC	48.47	2	1	0		57.607	60 kDa chaperonin	Granulibacter bethesdensis (strain ATCC BAA-1260 / CGDNIH1)	groL PE	Bacteria	Proteobacteria	Alphaproteobacteria	Rhodospirillales	Acetobacteraceae	Granulibacter
20	756	Q8GBD2|CH60_ACEP3	48.47	2	1	0		58.135	60 kDa chaperonin	Acetobacter pasteurianus (strain NBRC 3283 / LMG 1513 / CCTM 1153)	groL PE	Bacteria	Proteobacteria	Alphaproteobacteria	Rhodospirillales	Acetobacteraceae	Acetobacter
20	984	Q9KLC6|CH602_VIBCH	48.47	2	1	0		56.199	60 kDa chaperonin 2	Vibrio cholerae serotype O1 (strain ATCC 39315 / El Tor Inaba N16961)	groL2 PE	Bacteria	Proteobacteria	Gammaproteobacteria	Vibrionales	Vibrionaceae	Vibrio
20	998	Q87JG6|CH602_VIBPA	48.47	2	1	0		56.345	60 kDa chaperonin 2	Vibrio parahaemolyticus serotype O3:K6 (strain RIMD 2210633)	groL2 PE	Bacteria	Proteobacteria	Gammaproteobacteria	Vibrionales	Vibrionaceae	Vibrio
20	1072	A3N120|CH60_ACTP2	48.47	2	1	0		57.646	60 kDa chaperonin	Actinobacillus pleuropneumoniae serotype 5b (strain L20)	groL PE	Bacteria	Proteobacteria	Gammaproteobacteria	Pasteurellales	Pasteurellaceae	Actinobacillus
33	95	Q6MDN0|EFTU_PARUW	129.22	10	4	0	Carbamidomethylation	42.988	Elongation factor Tu	Protochlamydia amoebophila (strain UWE25)	tuf PE	Bacteria	Chlamydiae	Chlamydiia	Chlamydiales	Parachlamydiaceae	Candidatus Protochlamydia
33	231	Q05FI3|EFTU_CARRP	90.07	7	3	0		44.125	Elongation factor Tu	Carsonella ruddii (strain PV)	tuf PE	Bacteria	Proteobacteria	Gammaproteobacteria	Gammaproteobacteria, not assigned to order	Gammaproteobacteria, not assigned to family	Candidatus Carsonella
35	127	A5EX84|EFTU_DICNV	125.69	9	3	0	Carbamidomethylation	43.165	Elongation factor Tu	Dichelobacter nodosus (strain VCS1703A)	tuf PE	Bacteria	Proteobacteria	Gammaproteobacteria	Cardiobacteriales	Cardiobacteriaceae	Dichelobacter
31	232	Q8R5T7|CH60_CALS4	123.19	7	3	0		57.98	60 kDa chaperonin	Caldanaerobacter subterraneus subsp. tengcongensis (strain DSM 15242 / JCM 11007 / NBRC 100824 / MB4)	groL PE	Bacteria	Firmicutes	Clostridia	Thermoanaerobacterales	Thermoanaerobacteraceae	Caldanaerobacter
31	326	Q2RL13|CH601_MOOTA	95.05	5	2	0		57.59	60 kDa chaperonin 1	Moorella thermoacetica (strain ATCC 39073 / JCM 9320)	groL1 PE	Bacteria	Firmicutes	Clostridia	Thermoanaerobacterales	Thermoanaerobacteraceae	Moorella
31	554	B0K3P6|CH60_THEPX	91.25	5	2	0		57.892	60 kDa chaperonin	Thermoanaerobacter sp. (strain X514)	groL PE	Bacteria	Firmicutes	Clostridia	Thermoanaerobacterales	Thermoanaerobacteraceae	Thermoanaerobacter
31	555	B0KBR3|CH60_THEP3	91.25	5	2	0		57.892	60 kDa chaperonin	Thermoanaerobacter pseudethanolicus (strain ATCC 33223 / 39E)	groL PE	Bacteria	Firmicutes	Clostridia	Thermoanaerobacterales	Thermoanaerobacteraceae	Thermoanaerobacter
25	114	A8I5R5|CH602_AZOC5	117.88	7	3	0		57.309	60 kDa chaperonin 2	Azorhizobium caulinodans (strain ATCC 43989 / DSM 5975 / JCM 20966 / NBRC 14845 / NCIMB 13405 / ORS 571)	groL2 PE	Bacteria	Proteobacteria	Alphaproteobacteria	Rhizobiales	Xanthobacteraceae	Azorhizobium
25	283	P35471|CH605_RHIME	94.51	4	2	0		57.882	60 kDa chaperonin 5	Rhizobium meliloti (strain 1021)	groL5 PE	Bacteria	Proteobacteria	Alphaproteobacteria	Hyphomicrobiales	Rhizobiaceae	Rhizobium
25	284	Q2KAU2|CH602_RHIEC	94.51	4	2	0		57.692	60 kDa chaperonin 2	Rhizobium etli (strain CFN 42 / ATCC 51251)	groL2 PE	Bacteria	Proteobacteria	Alphaproteobacteria	Hyphomicrobiales	Rhizobiaceae	Rhizobium
25	285	A6U901|CH603_SINMW	94.51	4	2	0		58.016	60 kDa chaperonin 3	Sinorhizobium medicae (strain WSM419)	groL3 PE	Bacteria	Proteobacteria	Alphaproteobacteria	Rhizobiales	Rhizobiaceae	Sinorhizobium
25	286	Q9L691|CH602_RHILE	94.51	4	2	0		57.516	60 kDa chaperonin 2	Rhizobium leguminosarum	groL2 PE	Bacteria	Proteobacteria	Alphaproteobacteria	Hyphomicrobiales	Rhizobiaceae	Rhizobium
25	287	Q2JYW6|CH604_RHIEC	94.51	4	2	0		57.696	60 kDa chaperonin 4	Rhizobium etli (strain CFN 42 / ATCC 51251)	groL4 PE	Bacteria	Proteobacteria	Alphaproteobacteria	Hyphomicrobiales	Rhizobiaceae	Rhizobium
25	288	A9HK37|CH601_GLUDA	94.51	4	2	0		57.917	60 kDa chaperonin 1	Gluconacetobacter diazotrophicus (strain ATCC 49037 / DSM 5601 / CCUG 37298 / CIP 103539 / LMG 7603 / PAl5)	groL1 PE	Bacteria	Proteobacteria	Alphaproteobacteria	Rhodospirillales	Acetobacteraceae	Gluconacetobacter
25	291	Q5FPQ6|CH60_GLUOX	94.51	4	2	0		57.492	60 kDa chaperonin	Gluconobacter oxydans (strain 621H)	groL PE	Bacteria	Proteobacteria	Alphaproteobacteria	Rhodospirillales	Acetobacteraceae	Gluconobacter
37	221	Q1MPT8|EFTU_LAWIP	116.01	8	3	0		43.59	Elongation factor Tu	Lawsonia intracellularis (strain PHE/MN1-00)	tuf PE	Bacteria	Proteobacteria	Deltaproteobacteria	Desulfovibrionales	Desulfovibrionaceae	Lawsonia
24	94	Q13ZW7|CH602_PARXL	114.02	9	4	0	Oxidation (M)	57.018	60 kDa chaperonin 2	Paraburkholderia xenovorans (strain LB400)	groL2 PE	Bacteria	Proteobacteria	Betaproteobacteria	Burkholderiales	Burkholderiaceae	Paraburkholderia
24	105	A4SZV4|CH60_POLAQ	102.45	7	3	0	Oxidation (M)	57.508	60 kDa chaperonin	Polynucleobacter asymbioticus (strain DSM 18221 / CIP 109841 / QLW-P1DMWA-1)	groL PE	Bacteria	Proteobacteria	Betaproteobacteria	Burkholderiales	Burkholderiaceae	Polynucleobacter
24	192	Q9WWL4|CH60_METSS	102.45	7	3	0	Oxidation (M)	57.4	60 kDa chaperonin	Methylovorus sp. (strain SS1 / DSM 11726)	groL PE	Bacteria	Proteobacteria	Betaproteobacteria	Nitrosomonadales	Methylophilaceae	Methylovorus
24	216	O66192|CH60_KLUIN	86.88	6	3	0	Oxidation (M)	56.605	60 kDa chaperonin (Fragment)	Kluyvera intermedia	groL PE	Bacteria	Proteobacteria	Gammaproteobacteria	Enterobacterales	Enterobacteriaceae	Kluyvera
24	217	A4W5N8|CH60_ENT38	86.88	5	3	0	Oxidation (M)	57.274	60 kDa chaperonin	Enterobacter sp. (strain 638)	groL PE	Bacteria	Proteobacteria	Gammaproteobacteria	Enterobacterales	Enterobacteriaceae	Enterobacter
24	226	A6TH53|CH60_KLEP7	86.88	5	3	0	Oxidation (M)	57.126	60 kDa chaperonin	Klebsiella pneumoniae subsp. pneumoniae (strain ATCC 700721 / MGH 78578)	groL PE	Bacteria	Proteobacteria	Gammaproteobacteria	Enterobacterales	Enterobacteriaceae	Klebsiella
24	227	O66198|CH60_KLEAK	86.88	5	3	0	Oxidation (M)	57.096	60 kDa chaperonin	Klebsiella aerogenes (strain ATCC 13048 / DSM 30053 / JCM 1235 / KCTC 2190 / NBRC 13534 / NCIMB 10102 / NCTC 10006)	groL PE	Bacteria	Proteobacteria	Gammaproteobacteria	Enterobacterales	Enterobacteriaceae	Klebsiella
24	228	Q7MAZ7|CH60_PHOLL	86.88	5	3	0	Oxidation (M)	57.463	60 kDa chaperonin	Photorhabdus laumondii subsp. laumondii (strain DSM 15139 / CIP 105565 / TT01)	groL PE	Bacteria	Proteobacteria	Gammaproteobacteria	Enterobacterales	Morganellaceae	Photorhabdus
24	229	A0KGL1|CH60_AERHH	86.88	6	3	0	Oxidation (M)	57.181	60 kDa chaperonin	Aeromonas hydrophila subsp. hydrophila (strain ATCC 7966 / DSM 30187 / JCM 1027 / KCTC 2358 / NCIMB 9240)	groL PE	Bacteria	Proteobacteria	Gammaproteobacteria	Aeromonadales	Aeromonadaceae	Aeromonas
24	325	B1XRX1|CH60_POLNS	71.43	4	2	0	Oxidation (M)	57.371	60 kDa chaperonin	Polynucleobacter necessarius subsp. necessarius (strain STIR1)	groL PE	Bacteria	Proteobacteria	Betaproteobacteria	Burkholderiales	Burkholderiaceae	Polynucleobacter
41	233	Q8RU00|CH60_BRECH	111.16	6	3	0		57.383	60 kDa chaperonin	Brevibacillus choshinensis	groL PE	Bacteria	Firmicutes	Bacilli	Bacillales	Paenibacillaceae	Brevibacillus
41	380	Q1AXU6|CH60_RUBXD	97.17	4	2	0		57.58	60 kDa chaperonin	Rubrobacter xylanophilus (strain DSM 9941 / NBRC 16129 / PRD-1)	groL PE	Bacteria	Actinobacteria	Rubrobacteria	Rubrobacterales	Rubrobacteraceae	Rubrobacter
41	481	B7IFA6|CH60_THEAB	97.17	4	2	0		58.08	60 kDa chaperonin	Thermosipho africanus (strain TCF52B)	groL PE	Bacteria	Thermotogae	Thermotogae	Thermotogales	Fervidobacteriaceae	Thermosipho
41	510	A6LQ87|CH60_CLOB8	97.17	4	2	0		57.554	60 kDa chaperonin	Clostridium beijerinckii (strain ATCC 51743 / NCIMB 8052)	groL PE	Bacteria	Firmicutes	Clostridia	Clostridiales	Clostridiaceae	Clostridium
41	543	A6LJ30|CH60_THEM4	97.17	4	2	0		58.177	60 kDa chaperonin	Thermosipho melanesiensis (strain DSM 12029 / CIP 104789 / BI429)	groL PE	Bacteria	Thermotogae	Thermotogae	Thermotogales	Fervidobacteriaceae	Thermosipho
41	556	A7HNA3|CH60_FERNB	97.17	4	2	0		57.983	60 kDa chaperonin	Fervidobacterium nodosum (strain ATCC 35602 / DSM 5306 / Rt17-B1)	groL PE	Bacteria	Thermotogae	Thermotogae	Thermotogales	Fervidobacteriaceae	Fervidobacterium
41	559	A8F401|CH60_PSELT	97.17	4	2	0		58.057	60 kDa chaperonin	Pseudothermotoga lettingae (strain ATCC BAA-301 / DSM 14385 / NBRC 107922 / TMO)	groL PE	Bacteria	Thermotogae	Thermotogae	Thermotogales	Thermotogaceae	Pseudothermotoga
41	577	B8D0Z4|CH60_HALOH	97.17	4	2	0		57.966	60 kDa chaperonin	Halothermothrix orenii (strain H 168 / OCM 544 / DSM 9562)	groL PE	Bacteria	Firmicutes	Clostridia	Halanaerobiales	Halanaerobiaceae	Halothermothrix
41	688	Q9EZV1|CH60_THENE	97.17	4	2	0		57.955	60 kDa chaperonin	Thermotoga neapolitana	groL PE	Bacteria	Thermotogae	Thermotogae	Thermotogales	Thermotogaceae	Thermotoga
41	705	Q9WYX6|CH60_THEMA	97.17	4	2	0		58.066	60 kDa chaperonin	Thermotoga maritima (strain ATCC 43589 / MSB8 / DSM 3109 / JCM 10099)	groL PE	Bacteria	Thermotogae	Thermotogae	Thermotogales	Thermotogaceae	Thermotoga
41	706	A5IJR6|CH60_THEP1	97.17	4	2	0		58.076	60 kDa chaperonin	Thermotoga petrophila (strain RKU-1 / ATCC BAA-488 / DSM 13995)	groL PE	Bacteria	Thermotogae	Thermotogae	Thermotogales	Thermotogaceae	Thermotoga
41	707	B1L8Y8|CH60_THESQ	97.17	4	2	0		58.076	60 kDa chaperonin	Thermotoga sp. (strain RQ2)	groL PE	Bacteria	Thermotogae	Thermotogae	Thermotogales	Thermotogaceae	Thermotoga
27	103	B0USK6|CH60_HISS2	110.41	9	4	0	Oxidation (M)	57.422	60 kDa chaperonin	Histophilus somni (strain 2336)	groL PE	Bacteria	Proteobacteria	Gammaproteobacteria	Pasteurellales	Pasteurellaceae	Histophilus
27	104	Q0I284|CH60_HAES1	110.41	9	4	0	Oxidation (M)	57.422	60 kDa chaperonin	Haemophilus somnus (strain 129Pt)	groL PE	Bacteria	Proteobacteria	Gammaproteobacteria	Pasteurellales	Pasteurellaceae	Haemophilus
27	478	Q7NT31|CH601_CHRVO	83.53	5	2	0		56.678	60 kDa chaperonin 1	Chromobacterium violaceum (strain ATCC 12472 / DSM 30191 / JCM 1249 / NBRC 12614 / NCIMB 9131 / NCTC 9757)	groL1 PE	Bacteria	Proteobacteria	Betaproteobacteria	Neisseriales	Chromobacteriaceae	Chromobacterium
27	495	A7NE88|CH60_FRATF	83.53	5	2	0		57.403	60 kDa chaperonin	Francisella tularensis subsp. holarctica (strain FTNF002-00 / FTA)	groL PE	Bacteria	Proteobacteria	Gammaproteobacteria	Thiotrichales	Francisellaceae	Francisella
27	496	A0Q838|CH60_FRATN	83.53	5	2	0		57.317	60 kDa chaperonin	Francisella tularensis subsp. novicida (strain U112)	groL PE	Bacteria	Proteobacteria	Gammaproteobacteria	Thiotrichales	Francisellaceae	Francisella
27	497	P94798|CH60_FRATH	83.53	5	2	0		57.403	60 kDa chaperonin	Francisella tularensis subsp. holarctica (strain LVS)	groL PE	Bacteria	Proteobacteria	Gammaproteobacteria	Thiotrichales	Francisellaceae	Francisella
27	528	Q5NEE1|CH60_FRATT	83.53	5	2	0		57.429	60 kDa chaperonin	Francisella tularensis subsp. tularensis (strain SCHU S4 / Schu 4)	groL PE	Bacteria	Proteobacteria	Gammaproteobacteria	Thiotrichales	Francisellaceae	Francisella
27	529	Q14FU4|CH60_FRAT1	83.53	5	2	0		57.429	60 kDa chaperonin	Francisella tularensis subsp. tularensis (strain FSC 198)	groL PE	Bacteria	Proteobacteria	Gammaproteobacteria	Thiotrichales	Francisellaceae	Francisella
42	193	Q11U19|CH60_CYTH3	106.11	7	3	0		57.833	60 kDa chaperonin	Cytophaga hutchinsonii (strain ATCC 33406 / DSM 1761 / CIP 103989 / NBRC 15051 / NCIMB 9469 / D465)	groL PE	Bacteria	Bacteroidetes	Cytophagia	Cytophagales	Cytophagaceae	Cytophaga
42	382	B3ER92|CH60_AMOA5	78.34	4	2	0		57.797	60 kDa chaperonin	Amoebophilus asiaticus (strain 5a2)	groL PE	Bacteria	Bacteroidetes	Cytophagia	Cytophagales	Amoebophilaceae	Candidatus Amoebophilus
46	201	A6H125|CH60_FLAPJ	99.05	7	3	0		57.086	60 kDa chaperonin	Flavobacterium psychrophilum (strain ATCC 49511 / DSM 21280 / CIP 103535 / JIP02/86)	groL PE	Bacteria	Bacteroidetes	Flavobacteriia	Flavobacteriales	Flavobacteriaceae	Flavobacterium
40	479	A9HPH6|CH602_GLUDA	97.33	5	2	0		57.333	60 kDa chaperonin 2	Gluconacetobacter diazotrophicus (strain ATCC 49037 / DSM 5601 / CCUG 37298 / CIP 103539 / LMG 7603 / PAl5)	groL2 PE	Bacteria	Proteobacteria	Alphaproteobacteria	Rhodospirillales	Acetobacteraceae	Gluconacetobacter
29	477	Q0AJH9|CH60_NITEC	89.62	6	2	0		57.462	60 kDa chaperonin	Nitrosomonas eutropha (strain DSM 101675 / C91 / Nm57)	groL PE	Bacteria	Proteobacteria	Betaproteobacteria	Nitrosomonadales	Nitrosomonadaceae	Nitrosomonas
36	202	Q82DQ0|EFTU1_STRAW	89.28	7	3	0		43.826	Elongation factor Tu 1	Streptomyces avermitilis (strain ATCC 31267 / DSM 46492 / JCM 5070 / NBRC 14893 / NCIMB 12804 / NRRL 8165 / MA-4680)	tuf1 PE	Bacteria	Actinobacteria	Actinobacteria	Streptomycetales	Streptomycetaceae	Streptomyces
36	203	P40174|EFTU1_STRCO	89.28	7	3	0		43.781	Elongation factor Tu-1	Streptomyces coelicolor (strain ATCC BAA-471 / A3(2) / M145)	tuf1 PE	Bacteria	Actinobacteria	Actinobacteria	Streptomycetales	Streptomycetaceae	Streptomyces
36	206	A8M531|EFTU_SALAI	89.28	7	3	0		43.989	Elongation factor Tu	Salinispora arenicola (strain CNS-205)	tuf PE	Bacteria	Actinobacteria	Actinobacteria	Micromonosporales	Micromonosporaceae	Salinispora
36	207	A4XBP8|EFTU_SALTO	89.28	7	3	0		44	Elongation factor Tu	Salinispora tropica (strain ATCC BAA-916 / DSM 44818 / CNB-440)	tuf PE	Bacteria	Actinobacteria	Actinobacteria	Micromonosporales	Micromonosporaceae	Salinispora
36	208	P29543|EFTU2_STRRA	89.28	7	3	0		44.269	Elongation factor Tu-2	Streptomyces ramocissimus	tuf2 PE	Bacteria	Actinobacteria	Actinobacteria	Streptomycetales	Streptomycetaceae	Streptomyces
36	209	Q53871|EFTU1_STRCU	89.28	7	3	0		43.879	Elongation factor Tu-1	Streptomyces collinus	tuf1 PE	Bacteria	Actinobacteria	Actinobacteria	Streptomycetales	Streptomycetaceae	Streptomyces
36	212	O33594|EFTU_KITAU	89.28	7	3	0		43.51	Elongation factor Tu	Kitasatospora aureofaciens	tuf1 PE	Bacteria	Actinobacteria	Actinobacteria	Streptomycetales	Streptomycetaceae	Kitasatospora
36	213	P29542|EFTU1_STRRA	89.28	7	3	0		43.918	Elongation factor Tu-1	Streptomyces ramocissimus	tuf1 PE	Bacteria	Actinobacteria	Actinobacteria	Streptomycetales	Streptomycetaceae	Streptomyces
36	218	P95724|EFTU_STRCJ	89.28	7	3	0		43.891	Elongation factor Tu	Streptomyces cinnamoneus	tuf PE	Bacteria	Actinobacteria	Actinobacteria	Streptomycetales	Streptomycetaceae	Streptomyces
36	219	A1SNN5|EFTU_NOCSJ	89.28	7	3	0		43.853	Elongation factor Tu	Nocardioides sp. (strain ATCC BAA-499 / JS614)	tuf PE	Bacteria	Actinobacteria	Actinobacteria	Propionibacteriales	Nocardioidaceae	Nocardioides
36	220	P42471|EFTU_BRELN	89.28	7	3	0		43.786	Elongation factor Tu	Brevibacterium linens	tuf PE	Bacteria	Actinobacteria	Actinobacteria	Micrococcales	Brevibacteriaceae	Brevibacterium
39	157	Q1GVZ9|CH601_SPHAL	87.15	6	3	0		57.953	60 kDa chaperonin 1	Sphingopyxis alaskensis (strain DSM 13593 / LMG 18877 / RB2256)	groL1 PE	Bacteria	Proteobacteria	Alphaproteobacteria	Sphingomonadales	Sphingomonadaceae	Sphingopyxis
66	916	Q82XP8|ATPB_NITEU	62.97	3	1	0		50.073	ATP synthase subunit beta	Nitrosomonas europaea (strain ATCC 19718 / CIP 103999 / KCTC 2705 / NBRC 14298)	atpD PE	Bacteria	Proteobacteria	Betaproteobacteria	Nitrosomonadales	Nitrosomonadaceae	Nitrosomonas
66	1107	Q0AJB0|ATPB1_NITEC	62.97	3	1	0		50.149	ATP synthase subunit beta 1	Nitrosomonas eutropha (strain DSM 101675 / C91 / Nm57)	atpD1 PE	Bacteria	Proteobacteria	Betaproteobacteria	Nitrosomonadales	Nitrosomonadaceae	Nitrosomonas
66	1125	A9BPU7|ATPB_DELAS	62.97	3	1	0		50.494	ATP synthase subunit beta	Delftia acidovorans (strain DSM 14801 / SPH-1)	atpD PE	Bacteria	Proteobacteria	Betaproteobacteria	Burkholderiales	Comamonadaceae	Delftia
48	261	A8GQW4|RPOB_RICRS	83.11	3	3	0		154.257	DNA-directed RNA polymerase subunit beta	Rickettsia rickettsii (strain Sheila Smith)	rpoB PE	Bacteria	Proteobacteria	Alphaproteobacteria	Rickettsiales	Rickettsiaceae	Rickettsia
48	262	B0BWA9|RPOB_RICRO	83.11	3	3	0		154.257	DNA-directed RNA polymerase subunit beta	Rickettsia rickettsii (strain Iowa)	rpoB PE	Bacteria	Proteobacteria	Alphaproteobacteria	Rickettsiales	Rickettsiaceae	Rickettsia
48	263	Q9RH43|RPOB_RICMA	83.11	3	3	0		154.278	DNA-directed RNA polymerase subunit beta	Rickettsia massiliae	rpoB PE	Bacteria	Proteobacteria	Alphaproteobacteria	Rickettsiales	Rickettsiaceae	Rickettsia
48	264	P77941|RPOB_RICTY	83.11	3	3	0		154.646	DNA-directed RNA polymerase subunit beta	Rickettsia typhi (strain ATCC VR-144 / Wilmington)	rpoB PE	Bacteria	Proteobacteria	Alphaproteobacteria	Rickettsiales	Rickettsiaceae	Rickettsia
48	265	O52271|RPOB_RICPR	83.11	3	3	0		154.582	DNA-directed RNA polymerase subunit beta	Rickettsia prowazekii (strain Madrid E)	rpoB PE	Bacteria	Proteobacteria	Alphaproteobacteria	Rickettsiales	Rickettsiaceae	Rickettsia
48	345	Q0ANP3|RPOB_MARMM	66.58	2	2	0		150.305	DNA-directed RNA polymerase subunit beta	Maricaulis maris (strain MCS10)	rpoB PE	Bacteria	Proteobacteria	Alphaproteobacteria	Maricaulales	Maricaulaceae	Maricaulis
48	346	B0SUP7|RPOB_CAUSK	66.58	2	2	0		151.127	DNA-directed RNA polymerase subunit beta	Caulobacter sp. (strain K31)	rpoB PE	Bacteria	Proteobacteria	Alphaproteobacteria	Caulobacterales	Caulobacteraceae	Caulobacter
48	347	Q9AAU2|RPOB_CAUVC	66.58	2	2	0		150.889	DNA-directed RNA polymerase subunit beta	Caulobacter vibrioides (strain ATCC 19089 / CB15)	rpoB PE	Bacteria	Proteobacteria	Alphaproteobacteria	Caulobacterales	Caulobacteraceae	Caulobacter
48	348	B8GZW7|RPOB_CAUVN	66.58	2	2	0		150.889	DNA-directed RNA polymerase subunit beta	Caulobacter vibrioides (strain NA1000 / CB15N)	rpoB PE	Bacteria	Proteobacteria	Alphaproteobacteria	Caulobacterales	Caulobacteraceae	Caulobacter
48	349	B4R8K5|RPOB_PHEZH	66.58	2	2	0		151.282	DNA-directed RNA polymerase subunit beta	Phenylobacterium zucineum (strain HLK1)	rpoB PE	Bacteria	Proteobacteria	Alphaproteobacteria	Caulobacterales	Caulobacteraceae	Phenylobacterium
48	603	Q250P0|RPOB_DESHY	65.97	2	2	0		125.188	DNA-directed RNA polymerase subunit beta	Desulfitobacterium hafniense (strain Y51)	rpoB PE	Bacteria	Firmicutes	Clostridia	Clostridiales	Peptococcaceae	Desulfitobacterium
48	628	Q890N4|RPOB_CLOTE	65.97	2	2	0		138.903	DNA-directed RNA polymerase subunit beta	Clostridium tetani (strain Massachusetts / E88)	rpoB PE	Bacteria	Firmicutes	Clostridia	Clostridiales	Clostridiaceae	Clostridium
48	630	B8G4U9|RPOB_CHLAD	65.97	2	2	0		137.745	DNA-directed RNA polymerase subunit beta	Chloroflexus aggregans (strain MD-66 / DSM 9485)	rpoB PE	Bacteria	Chloroflexi	Chloroflexia	Chloroflexales	Chloroflexaceae	Chloroflexus
48	633	C3KVQ9|RPOB_CLOB6	65.97	2	2	0		140.102	DNA-directed RNA polymerase subunit beta	Clostridium botulinum (strain 657 / Type Ba4)	rpoB PE	Bacteria	Firmicutes	Clostridia	Clostridiales	Clostridiaceae	Clostridium
48	634	Q97EG9|RPOB_CLOAB	65.97	2	2	0		139.249	DNA-directed RNA polymerase subunit beta	Clostridium acetobutylicum (strain ATCC 824 / DSM 792 / JCM 1419 / LMG 5710 / VKM B-1787)	rpoB PE	Bacteria	Firmicutes	Clostridia	Clostridiales	Clostridiaceae	Clostridium
48	635	A9WH12|RPOB_CHLAA	65.97	2	2	0		137.772	DNA-directed RNA polymerase subunit beta	Chloroflexus aurantiacus (strain ATCC 29366 / DSM 635 / J-10-fl)	rpoB PE	Bacteria	Chloroflexi	Chloroflexia	Chloroflexales	Chloroflexaceae	Chloroflexus
48	636	A8MLD2|RPOB_ALKOO	65.97	2	2	0		139.082	DNA-directed RNA polymerase subunit beta	Alkaliphilus oremlandii (strain OhILAs)	rpoB PE	Bacteria	Firmicutes	Clostridia	Clostridiales	Clostridiaceae	Alkaliphilus
48	637	C1FMV9|RPOB_CLOBJ	65.97	2	2	0		138.918	DNA-directed RNA polymerase subunit beta	Clostridium botulinum (strain Kyoto / Type A2)	rpoB PE	Bacteria	Firmicutes	Clostridia	Clostridiales	Clostridiaceae	Clostridium
48	638	A5D5I2|RPOB_PELTS	65.97	2	2	0		137.444	DNA-directed RNA polymerase subunit beta	Pelotomaculum thermopropionicum (strain DSM 13744 / JCM 10971 / SI)	rpoB PE	Bacteria	Firmicutes	Clostridia	Clostridiales	Peptococcaceae	Pelotomaculum
48	639	Q18CF1|RPOB_CLOD6	65.97	2	2	0		139.322	DNA-directed RNA polymerase subunit beta	Clostridioides difficile (strain 630)	rpoB PE	Bacteria	Firmicutes	Clostridia	Clostridiales	Peptostreptococcaceae	Clostridioides
48	641	Q0TMN8|RPOB_CLOP1	65.97	2	2	0		138.55	DNA-directed RNA polymerase subunit beta	Clostridium perfringens (strain ATCC 13124 / DSM 756 / JCM 1290 / NCIMB 6125 / NCTC 8237 / Type A)	rpoB PE	Bacteria	Firmicutes	Clostridia	Clostridiales	Clostridiaceae	Clostridium
48	678	Q2RFN9|RPOB_MOOTA	65.97	2	2	0		127.976	DNA-directed RNA polymerase subunit beta	Moorella thermoacetica (strain ATCC 39073 / JCM 9320)	rpoB PE	Bacteria	Firmicutes	Clostridia	Thermoanaerobacterales	Thermoanaerobacteraceae	Moorella
48	679	B0TC48|RPOB_HELMI	65.97	2	2	0		129.582	DNA-directed RNA polymerase subunit beta	Heliobacterium modesticaldum (strain ATCC 51547 / Ice1)	rpoB PE	Bacteria	Firmicutes	Clostridia	Clostridiales	Heliobacteriaceae	Heliobacterium
48	681	A9ISG1|RPOB_BART1	66.58	2	2	0		155.048	DNA-directed RNA polymerase subunit beta	Bartonella tribocorum (strain CIP 105476 / IBS 506)	rpoB PE	Bacteria	Proteobacteria	Alphaproteobacteria	Rhizobiales	Bartonellaceae	Bartonella
48	682	A6X0A9|RPOB_OCHA4	66.58	2	2	0		153.536	DNA-directed RNA polymerase subunit beta	Ochrobactrum anthropi (strain ATCC 49188 / DSM 6882 / JCM 21032 / NBRC 15819 / NCTC 12168)	rpoB PE	Bacteria	Proteobacteria	Alphaproteobacteria	Rhizobiales	Brucellaceae	Ochrobactrum
48	683	A9M5R0|RPOB_BRUC2	66.58	2	2	0		153.682	DNA-directed RNA polymerase subunit beta	Brucella canis (strain ATCC 23365 / NCTC 10854)	rpoB PE	Bacteria	Proteobacteria	Alphaproteobacteria	Rhizobiales	Brucellaceae	Brucella
48	684	B2S687|RPOB_BRUA1	66.58	2	2	0		153.668	DNA-directed RNA polymerase subunit beta	Brucella abortus (strain S19)	rpoB PE	Bacteria	Proteobacteria	Alphaproteobacteria	Rhizobiales	Brucellaceae	Brucella
48	687	Q01VB1|RPOB_SOLUE	65.97	1	2	0		160.436	DNA-directed RNA polymerase subunit beta	Solibacter usitatus (strain Ellin6076)	rpoB PE	Bacteria	Acidobacteria	Acidobacteria	Bryobacterales	Solibacteraceae	Candidatus Solibacter
48	689	Q92QH7|RPOB_RHIME	66.58	2	2	0		153.517	DNA-directed RNA polymerase subunit beta	Rhizobium meliloti (strain 1021)	rpoB PE	Bacteria	Proteobacteria	Alphaproteobacteria	Hyphomicrobiales	Rhizobiaceae	Rhizobium
48	690	Q89J74|RPOB_BRADU	66.58	2	2	0		153.276	DNA-directed RNA polymerase subunit beta	Bradyrhizobium diazoefficiens (strain JCM 10833 / BCRC 13528 / IAM 13628 / NBRC 14792 / USDA 110)	rpoB PE	Bacteria	Proteobacteria	Alphaproteobacteria	Rhizobiales	Bradyrhizobiaceae	Bradyrhizobium
48	691	Q2IXS0|RPOB_RHOP2	66.58	2	2	0		155.045	DNA-directed RNA polymerase subunit beta	Rhodopseudomonas palustris (strain HaA2)	rpoB PE	Bacteria	Proteobacteria	Alphaproteobacteria	Rhizobiales	Bradyrhizobiaceae	Rhodopseudomonas
48	694	B1LY43|RPOB_METRJ	66.58	2	2	0		153.094	DNA-directed RNA polymerase subunit beta	Methylobacterium radiotolerans (strain ATCC 27329 / DSM 1819 / JCM 2831 / NBRC 15690 / NCIMB 10815 / 0-1)	rpoB PE	Bacteria	Proteobacteria	Alphaproteobacteria	Rhizobiales	Methylobacteriaceae	Methylobacterium
48	700	Q6N4R9|RPOB_RHOPA	66.58	2	2	0		153.599	DNA-directed RNA polymerase subunit beta	Rhodopseudomonas palustris (strain ATCC BAA-98 / CGA009)	rpoB PE	Bacteria	Proteobacteria	Alphaproteobacteria	Rhizobiales	Bradyrhizobiaceae	Rhodopseudomonas
48	708	A8HTY8|RPOB_AZOC5	66.58	2	2	0		153.144	DNA-directed RNA polymerase subunit beta	Azorhizobium caulinodans (strain ATCC 43989 / DSM 5975 / JCM 20966 / NBRC 14845 / NCIMB 13405 / ORS 571)	rpoB PE	Bacteria	Proteobacteria	Alphaproteobacteria	Rhizobiales	Xanthobacteraceae	Azorhizobium
48	711	A7HWQ4|RPOB_PARL1	66.58	2	2	0		151.815	DNA-directed RNA polymerase subunit beta	Parvibaculum lavamentivorans (strain DS-1 / DSM 13023 / NCIMB 13966)	rpoB PE	Bacteria	Proteobacteria	Alphaproteobacteria	Rhizobiales	Rhodobiaceae	Parvibaculum
48	712	B8IS78|RPOB_METNO	66.58	2	2	0		152.88	DNA-directed RNA polymerase subunit beta	Methylobacterium nodulans (strain LMG 21967 / CNCM I-2342 / ORS 2060)	rpoB PE	Bacteria	Proteobacteria	Alphaproteobacteria	Rhizobiales	Methylobacteriaceae	Methylobacterium
48	725	Q0BUQ6|RPOB_GRABC	46.83	1	1	0		154.582	DNA-directed RNA polymerase subunit beta	Granulibacter bethesdensis (strain ATCC BAA-1260 / CGDNIH1)	rpoB PE	Bacteria	Proteobacteria	Alphaproteobacteria	Rhodospirillales	Acetobacteraceae	Granulibacter
48	726	Q5FTX7|RPOB_GLUOX	46.83	1	1	0		155.016	DNA-directed RNA polymerase subunit beta	Gluconobacter oxydans (strain 621H)	rpoB PE	Bacteria	Proteobacteria	Alphaproteobacteria	Rhodospirillales	Acetobacteraceae	Gluconobacter
48	728	A5FZX1|RPOB_ACICJ	46.83	1	1	0		155.922	DNA-directed RNA polymerase subunit beta	Acidiphilium cryptum (strain JF-5)	rpoB PE	Bacteria	Proteobacteria	Alphaproteobacteria	Rhodospirillales	Acetobacteraceae	Acidiphilium
48	736	Q2LQ87|RPOB_SYNAS	46.83	1	1	0		153.16	DNA-directed RNA polymerase subunit beta	Syntrophus aciditrophicus (strain SB)	rpoB PE	Bacteria	Proteobacteria	Deltaproteobacteria	Syntrophobacterales	Syntrophaceae	Syntrophus
48	745	Q74L95|RPOB_LACJO	66.58	2	2	0		135.814	DNA-directed RNA polymerase subunit beta	Lactobacillus johnsonii (strain CNCM I-12250 / La1 / NCC 533)	rpoB PE	Bacteria	Firmicutes	Bacilli	Lactobacillales	Lactobacillaceae	Latilactobacillus
48	754	Q38UQ2|RPOB_LACSS	66.58	2	2	0		133.762	DNA-directed RNA polymerase subunit beta	Lactobacillus sakei subsp. sakei (strain 23K)	rpoB PE	Bacteria	Firmicutes	Bacilli	Lactobacillales	Lactobacillaceae	Latilactobacillus
48	819	A8LM40|RPOB_DINSH	39.49	1	1	0		153.055	DNA-directed RNA polymerase subunit beta	Dinoroseobacter shibae (strain DSM 16493 / NCIMB 14021 / DFL 12)	rpoB PE	Bacteria	Proteobacteria	Alphaproteobacteria	Rhodobacterales	Rhodobacteraceae	Dinoroseobacter
48	821	Q28UX7|RPOB_JANSC	39.49	1	1	0		154.186	DNA-directed RNA polymerase subunit beta	Jannaschia sp. (strain CCS1)	rpoB PE	Bacteria	Proteobacteria	Alphaproteobacteria	Rhodobacterales	Rhodobacteraceae	Jannaschia
48	822	Q5LMQ5|RPOB_RUEPO	39.49	1	1	0		153.272	DNA-directed RNA polymerase subunit beta	Ruegeria pomeroyi (strain ATCC 700808 / DSM 15171 / DSS-3)	rpoB PE	Bacteria	Proteobacteria	Alphaproteobacteria	Rhodobacterales	Rhodobacteraceae	Ruegeria
48	823	Q160X7|RPOB_ROSDO	39.49	1	1	0		153.395	DNA-directed RNA polymerase subunit beta	Roseobacter denitrificans (strain ATCC 33942 / OCh 114)	rpoB PE	Bacteria	Proteobacteria	Alphaproteobacteria	Rhodobacterales	Rhodobacteraceae	Roseobacter
48	824	Q1GK49|RPOB_RUEST	39.49	1	1	0		153.832	DNA-directed RNA polymerase subunit beta	Ruegeria sp. (strain TM1040)	rpoB PE	Bacteria	Proteobacteria	Alphaproteobacteria	Rhodobacterales	Rhodobacteraceae	Ruegeria
48	827	Q0BYA7|RPOB_HYPNA	39.49	1	1	0		153.36	DNA-directed RNA polymerase subunit beta	Hyphomonas neptunium (strain ATCC 15444)	rpoB PE	Bacteria	Proteobacteria	Alphaproteobacteria	Hyphomonadales	Hyphomonadaceae	Hyphomonas
48	829	A4WVL6|RPOB_RHOS5	39.49	1	1	0		153.801	DNA-directed RNA polymerase subunit beta	Rhodobacter sphaeroides (strain ATCC 17025 / ATH 2.4.3)	rpoB PE	Bacteria	Proteobacteria	Alphaproteobacteria	Rhodobacterales	Rhodobacteraceae	Rhodobacter
48	830	A3PGI9|RPOB_RHOS1	39.49	1	1	0		153.817	DNA-directed RNA polymerase subunit beta	Rhodobacter sphaeroides (strain ATCC 17029 / ATH 2.4.9)	rpoB1 PE	Bacteria	Proteobacteria	Alphaproteobacteria	Rhodobacterales	Rhodobacteraceae	Rhodobacter
48	831	Q3J5T0|RPOB_RHOS4	39.49	1	1	0		153.817	DNA-directed RNA polymerase subunit beta	Rhodobacter sphaeroides (strain ATCC 17023 / 2.4.1 / NCIB 8253 / DSM 158)	rpoB PE	Bacteria	Proteobacteria	Alphaproteobacteria	Rhodobacterales	Rhodobacteraceae	Rhodobacter
48	832	B9KL83|RPOB_RHOSK	39.49	1	1	0		153.817	DNA-directed RNA polymerase subunit beta	Rhodobacter sphaeroides (strain KD131 / KCTC 12085)	rpoB PE	Bacteria	Proteobacteria	Alphaproteobacteria	Rhodobacterales	Rhodobacteraceae	Rhodobacter
48	834	A1B015|RPOB_PARDP	39.49	1	1	0		153.614	DNA-directed RNA polymerase subunit beta	Paracoccus denitrificans (strain Pd 1222)	rpoB PE	Bacteria	Proteobacteria	Alphaproteobacteria	Rhodobacterales	Rhodobacteraceae	Paracoccus
48	943	B6IRP6|RPOB_RHOCS	46.83	1	1	0		156.348	DNA-directed RNA polymerase subunit beta	Rhodospirillum centenum (strain ATCC 51521 / SW)	rpoB PE	Bacteria	Proteobacteria	Alphaproteobacteria	Rhodospirillales	Rhodospirillaceae	Rhodospirillum
48	981	B5EFP3|RPOB_GEOBB	46.83	1	1	0		152.912	DNA-directed RNA polymerase subunit beta	Geobacter bemidjiensis (strain Bem / ATCC BAA-1014 / DSM 16622)	rpoB PE	Bacteria	Proteobacteria	Deltaproteobacteria	Desulfuromonadales	Geobacteraceae	Geobacter
48	983	A0LII4|RPOB_SYNFM	46.83	1	1	0		153.98	DNA-directed RNA polymerase subunit beta	Syntrophobacter fumaroxidans (strain DSM 10017 / MPOB)	rpoB PE	Bacteria	Proteobacteria	Deltaproteobacteria	Syntrophobacterales	Syntrophobacteraceae	Syntrophobacter
48	985	A5GAY1|RPOB_GEOUR	46.83	1	1	0		153.157	DNA-directed RNA polymerase subunit beta	Geobacter uraniireducens (strain Rf4)	rpoB PE	Bacteria	Proteobacteria	Deltaproteobacteria	Desulfuromonadales	Geobacteraceae	Geobacter
48	986	Q748Y6|RPOB_GEOSL	46.83	1	1	0		152.507	DNA-directed RNA polymerase subunit beta	Geobacter sulfurreducens (strain ATCC 51573 / DSM 12127 / PCA)	rpoB PE	Bacteria	Proteobacteria	Deltaproteobacteria	Desulfuromonadales	Geobacteraceae	Geobacter
48	987	B9M6V2|RPOB_GEODF	46.83	1	1	0		153.061	DNA-directed RNA polymerase subunit beta	Geobacter daltonii (strain DSM 22248 / JCM 15807 / FRC-32)	rpoB PE	Bacteria	Proteobacteria	Deltaproteobacteria	Desulfuromonadales	Geobacteraceae	Geobacter
48	988	C6E4R4|RPOB_GEOSM	46.83	1	1	0		152.899	DNA-directed RNA polymerase subunit beta	Geobacter sp. (strain M21)	rpoB PE	Bacteria	Proteobacteria	Deltaproteobacteria	Desulfuromonadales	Geobacteraceae	Geobacter
48	989	Q3A6Q4|RPOB_PELCD	46.83	1	1	0		152.263	DNA-directed RNA polymerase subunit beta	Pelobacter carbinolicus (strain DSM 2380 / NBRC 103641 / GraBd1)	rpoB PE	Bacteria	Proteobacteria	Deltaproteobacteria	Desulfuromonadales	Desulfuromonadaceae	Pelobacter
48	1032	P56869|RPOB_CHLMU	46.83	1	1	0		139.965	DNA-directed RNA polymerase subunit beta	Chlamydia muridarum (strain MoPn / Nigg)	rpoB PE	Bacteria	Chlamydiae	Chlamydiales	Chlamydiaceae	Chlamydia/Chlamydophila group	Chlamydia
48	1041	Q3KM47|RPOB_CHLTA	46.83	1	1	0		140.158	DNA-directed RNA polymerase subunit beta	Chlamydia trachomatis serovar A (strain ATCC VR-571B / DSM 19440 / HAR-13)	rpoB PE	Bacteria	Chlamydiae	Chlamydiales	Chlamydiaceae	Chlamydia/Chlamydophila group	Chlamydia
48	1101	A3DIZ4|RPOB_HUNT2	46.22	1	1	0		139.956	DNA-directed RNA polymerase subunit beta	Hungateiclostridium thermocellum (strain ATCC 27405 / DSM 1237 / JCM 9322 / NBRC 103400 / NCIMB 10682 / NRRL B-4536 / VPI 7372)	rpoB PE	Bacteria	Firmicutes	Clostridia	Clostridiales	Hungateiclostridiaceae	Hungateiclostridium
48	1144	Q7MX27|RPOB_PORGI	46.22	1	1	0		142.341	DNA-directed RNA polymerase subunit beta	Porphyromonas gingivalis (strain ATCC BAA-308 / W83)	rpoB PE	Bacteria	Bacteroidetes	Bacteroidia	Bacteroidales	Porphyromonadaceae	Porphyromonas
48	1208	A9WSY0|RPOB_RENSM	46.22	1	1	0		129.264	DNA-directed RNA polymerase subunit beta	Renibacterium salmoninarum (strain ATCC 33209 / DSM 20767 / JCM 11484 / NBRC 15589 / NCIMB 2235)	rpoB PE	Bacteria	Actinobacteria	Actinobacteria	Micrococcales	Micrococcaceae	Renibacterium
48	1211	P60281|RPOB_MYCS2	46.22	1	1	0		128.531	DNA-directed RNA polymerase subunit beta	Mycolicibacterium smegmatis (strain ATCC 700084 / mc(2)155)	rpoB PE	Bacteria	Actinobacteria	Actinobacteria	Corynebacteriales	Mycobacteriaceae	Mycolicibacterium
48	1277	Q1AU22|RPOB_RUBXD	39.49	1	1	0		127.103	DNA-directed RNA polymerase subunit beta	Rubrobacter xylanophilus (strain DSM 9941 / NBRC 16129 / PRD-1)	rpoB PE	Bacteria	Actinobacteria	Rubrobacteria	Rubrobacterales	Rubrobacteraceae	Rubrobacter
48	1311	B7HJ40|RPOB_BACC4	39.49	1	1	0		131.865	DNA-directed RNA polymerase subunit beta	Bacillus cereus (strain B4264)	rpoB PE	Bacteria	Firmicutes	Bacilli	Bacillales	Bacillaceae	Bacillus
48	1312	C3LJ74|RPOB_BACAC	39.49	1	1	0		131.891	DNA-directed RNA polymerase subunit beta	Bacillus anthracis (strain CDC 684 / NRRL 3495)	rpoB PE	Bacteria	Firmicutes	Bacilli	Bacillales	Bacillaceae	Bacillus
48	1313	Q6HPR6|RPOB_BACHK	39.49	1	1	0		131.893	DNA-directed RNA polymerase subunit beta	Bacillus thuringiensis subsp. konkukian (strain 97-27)	rpoB PE	Bacteria	Firmicutes	Bacilli	Bacillales	Bacillaceae	Bacillus
48	1314	Q81J48|RPOB_BACCR	39.49	1	1	0		131.865	DNA-directed RNA polymerase subunit beta	Bacillus cereus (strain ATCC 14579 / DSM 31 / JCM 2152 / NBRC 15305 / NCIMB 9373 / NRRL B-3711)	rpoB PE	Bacteria	Firmicutes	Bacilli	Bacillales	Bacillaceae	Bacillus
48	1315	A0R8H2|RPOB_BACAH	39.49	1	1	0		131.893	DNA-directed RNA polymerase subunit beta	Bacillus thuringiensis (strain Al Hakam)	rpoB PE	Bacteria	Firmicutes	Bacilli	Bacillales	Bacillaceae	Bacillus
48	1316	Q81VT8|RPOB_BACAN	39.49	1	1	0		131.891	DNA-directed RNA polymerase subunit beta	Bacillus anthracis	rpoB PE	Bacteria	Firmicutes	Bacilli	Bacillales	Bacillaceae	Bacillus
48	1317	Q73FA4|RPOB_BACC1	39.49	1	1	0		131.893	DNA-directed RNA polymerase subunit beta	Bacillus cereus (strain ATCC 10987 / NRS 248)	rpoB PE	Bacteria	Firmicutes	Bacilli	Bacillales	Bacillaceae	Bacillus
48	1318	C3P9P7|RPOB_BACAA	39.49	1	1	0		131.891	DNA-directed RNA polymerase subunit beta	Bacillus anthracis (strain A0248)	rpoB PE	Bacteria	Firmicutes	Bacilli	Bacillales	Bacillaceae	Bacillus
48	1319	B9IZI6|RPOB_BACCQ	39.49	1	1	0		131.893	DNA-directed RNA polymerase subunit beta	Bacillus cereus (strain Q1)	rpoB PE	Bacteria	Firmicutes	Bacilli	Bacillales	Bacillaceae	Bacillus
48	1320	B7IT11|RPOB_BACC2	39.49	1	1	0		131.865	DNA-directed RNA polymerase subunit beta	Bacillus cereus (strain G9842)	rpoB PE	Bacteria	Firmicutes	Bacilli	Bacillales	Bacillaceae	Bacillus
48	1321	B7HQT6|RPOB_BACC7	39.49	1	1	0		131.893	DNA-directed RNA polymerase subunit beta	Bacillus cereus (strain AH187)	rpoB PE	Bacteria	Firmicutes	Bacilli	Bacillales	Bacillaceae	Bacillus
48	1322	Q63H98|RPOB_BACCZ	39.49	1	1	0		131.893	DNA-directed RNA polymerase subunit beta	Bacillus cereus (strain ZK / E33L)	rpoB PE	Bacteria	Firmicutes	Bacilli	Bacillales	Bacillaceae	Bacillus
48	1323	C1ET31|RPOB_BACC3	39.49	1	1	0		131.893	DNA-directed RNA polymerase subunit beta	Bacillus cereus (strain 03BB102)	rpoB PE	Bacteria	Firmicutes	Bacilli	Bacillales	Bacillaceae	Bacillus
48	1329	A9VP69|RPOB_BACMK	39.49	1	1	0		131.782	DNA-directed RNA polymerase subunit beta	Bacillus mycoides (strain KBAB4)	rpoB PE	Bacteria	Firmicutes	Bacilli	Bacillales	Bacillaceae	Bacillus
48	1349	A2BYL1|RPOB_PROM5	39.49	1	1	0		122.988	DNA-directed RNA polymerase subunit beta	Prochlorococcus marinus (strain MIT 9515)	rpoB PE	Bacteria	Cyanobacteria	Cyanophyceae	Synechococcales	Synechococcaceae	Prochlorococcus
48	1379	Q318Q7|RPOB_PROM9	39.49	1	1	0		122.905	DNA-directed RNA polymerase subunit beta	Prochlorococcus marinus (strain MIT 9312)	rpoB PE	Bacteria	Cyanobacteria	Cyanophyceae	Synechococcales	Synechococcaceae	Prochlorococcus
48	1384	Q5HID3|RPOB_STAAC	39.49	1	1	0		133.274	DNA-directed RNA polymerase subunit beta	Staphylococcus aureus (strain COL)	rpoB PE	Bacteria	Firmicutes	Bacilli	Bacillales	Staphylococcaceae	Staphylococcus
48	1385	A8YZP0|RPOB_STAAT	39.49	1	1	0		133.219	DNA-directed RNA polymerase subunit beta	Staphylococcus aureus (strain USA300 / TCH1516)	rpoB PE	Bacteria	Firmicutes	Bacilli	Bacillales	Staphylococcaceae	Staphylococcus
48	1386	Q6GJC6|RPOB_STAAR	39.49	1	1	0		133.203	DNA-directed RNA polymerase subunit beta	Staphylococcus aureus (strain MRSA252)	rpoB PE	Bacteria	Firmicutes	Bacilli	Bacillales	Staphylococcaceae	Staphylococcus
48	1387	P60279|RPOB_STAAW	39.49	1	1	0		133.219	DNA-directed RNA polymerase subunit beta	Staphylococcus aureus (strain MW2)	rpoB PE	Bacteria	Firmicutes	Bacilli	Bacillales	Staphylococcaceae	Staphylococcus
48	1398	P22703|RPOB_NOSS1	39.49	1	1	0		126.524	DNA-directed RNA polymerase subunit beta	Nostoc sp. (strain PCC 7120 / SAG 25.82 / UTEX 2576)	rpoB PE	Bacteria	Cyanobacteria	Cyanophyceae	Nostocales	Nostocaceae	Nostoc
48	1430	B9DSZ5|RPOB_STRU0	39.49	1	1	0		132.665	DNA-directed RNA polymerase subunit beta	Streptococcus uberis (strain ATCC BAA-854 / 0140J)	rpoB PE	Bacteria	Firmicutes	Bacilli	Lactobacillales	Streptococcaceae	Streptococcus
48	1441	Q8P2Y3|RPOB_STRP8	39.49	1	1	0		132.8	DNA-directed RNA polymerase subunit beta	Streptococcus pyogenes serotype M18 (strain MGAS8232)	rpoB PE	Bacteria	Firmicutes	Bacilli	Lactobacillales	Streptococcaceae	Streptococcus
48	1442	Q9A1U1|RPOB_STRP1	39.49	1	1	0		132.791	DNA-directed RNA polymerase subunit beta	Streptococcus pyogenes serotype M1	rpoB PE	Bacteria	Firmicutes	Bacilli	Lactobacillales	Streptococcaceae	Streptococcus
48	1443	Q8E7J8|RPOB_STRA3	39.49	1	1	0		133.011	DNA-directed RNA polymerase subunit beta	Streptococcus agalactiae serotype III (strain NEM316)	rpoB PE	Bacteria	Firmicutes	Bacilli	Lactobacillales	Streptococcaceae	Streptococcus
48	1449	Q110H1|RPOB_TRIEI	39.49	1	1	0		123.703	DNA-directed RNA polymerase subunit beta	Trichodesmium erythraeum (strain IMS101)	rpoB PE	Bacteria	Cyanobacteria	Oscillatoriophycideae	Oscillatoriales	Microcoleaceae	Trichodesmium
48	1451	A3CKD3|RPOB_STRSV	39.49	1	1	0		132.611	DNA-directed RNA polymerase subunit beta	Streptococcus sanguinis (strain SK36)	rpoB PE	Bacteria	Firmicutes	Bacilli	Lactobacillales	Streptococcaceae	Streptococcus
48	1452	C1CGP4|RPOB_STRZJ	39.49	1	1	0		134.362	DNA-directed RNA polymerase subunit beta	Streptococcus pneumoniae (strain JJA)	rpoB PE	Bacteria	Firmicutes	Bacilli	Lactobacillales	Streptococcaceae	Streptococcus
48	1453	C1CMQ8|RPOB_STRZP	39.49	1	1	0		134.318	DNA-directed RNA polymerase subunit beta	Streptococcus pneumoniae (strain P1031)	rpoB PE	Bacteria	Firmicutes	Bacilli	Lactobacillales	Streptococcaceae	Streptococcus
48	1455	P59642|RPOB_TROW8	46.22	1	1	0		127.912	DNA-directed RNA polymerase subunit beta	Tropheryma whipplei (strain TW08/27)	rpoB PE	Bacteria	Actinobacteria	Actinobacteria	Micrococcales	Tropherymataceae	Tropheryma
48	1458	Q73SE4|RPOB_MYCPA	46.22	1	1	0		129.76	DNA-directed RNA polymerase subunit beta	Mycolicibacterium paratuberculosis (strain ATCC BAA-968 / K-10)	rpoB PE	Bacteria	Actinobacteria	Actinobacteria	Corynebacteriales	Mycobacteriaceae	Mycolicibacterium
48	1459	B2HSJ3|RPOB_MYCMM	46.22	1	1	0		129.547	DNA-directed RNA polymerase subunit beta	Mycobacterium marinum (strain ATCC BAA-535 / M)	rpoB PE	Bacteria	Actinobacteria	Actinobacteria	Corynebacteriales	Mycobacteriaceae	Mycobacterium
48	1460	P0A681|RPOB_MYCBO	46.22	1	1	0		129.865	DNA-directed RNA polymerase subunit beta	Mycobacterium bovis (strain ATCC BAA-935 / AF2122/97)	rpoB PE	Bacteria	Actinobacteria	Actinobacteria	Corynebacteriales	Mycobacteriaceae	Mycobacterium
48	1464	Q0SFB3|RPOB_RHOJR	46.22	1	1	0		128.316	DNA-directed RNA polymerase subunit beta	Rhodococcus jostii (strain RHA1)	rpoB PE	Bacteria	Actinobacteria	Actinobacteria	Corynebacteriales	Nocardiaceae	Rhodococcus
48	1472	B0RB25|RPOB_CLAMS	46.22	1	1	0		128.599	DNA-directed RNA polymerase subunit beta	Clavibacter michiganensis subsp. sepedonicus (strain ATCC 33113 / DSM 20744 / JCM 9667 / LMG 2889 / C-1)	rpoB PE	Bacteria	Actinobacteria	Actinobacteria	Micrococcales	Microbacteriaceae	Clavibacter
48	1526	Q9L0L0|RPOB_STRCO	39.49	1	1	0		128.494	DNA-directed RNA polymerase subunit beta	Streptomyces coelicolor (strain ATCC BAA-471 / A3(2) / M145)	rpoB PE	Bacteria	Actinobacteria	Actinobacteria	Streptomycetales	Streptomycetaceae	Streptomyces
48	1544	A1T4J2|RPOB_MYCVP	46.22	1	1	0		128.489	DNA-directed RNA polymerase subunit beta	Mycolicibacterium vanbaalenii (strain DSM 7251 / JCM 13017 / NRRL B-24157 / PYR-1)	rpoB PE	Bacteria	Actinobacteria	Actinobacteria	Corynebacteriales	Mycobacteriaceae	Mycolicibacterium
48	1545	A1UBJ3|RPOB_MYCSK	46.22	1	1	0		129.093	DNA-directed RNA polymerase subunit beta	Mycobacterium sp. (strain KMS)	rpoB PE	Bacteria	Actinobacteria	Actinobacteria	Corynebacteriales	Mycobacteriaceae	Mycobacterium
50	840	Q02BU1|ATPB_SOLUE	62.59	3	1	0		52.508	ATP synthase subunit beta	Solibacter usitatus (strain Ellin6076)	atpD PE	Bacteria	Acidobacteria	Acidobacteria	Bryobacterales	Solibacteraceae	Candidatus Solibacter
50	865	P12698|ATPB_BACMQ	62.59	3	1	0		51.541	ATP synthase subunit beta	Bacillus megaterium (strain ATCC 12872 / QMB1551)	atpD PE	Bacteria	Firmicutes	Bacilli	Bacillales	Bacillaceae	Bacillus
50	914	A1AP52|ATPB2_PELPD	62.59	3	1	0		51.132	ATP synthase subunit beta 2	Pelobacter propionicus (strain DSM 2379 / NBRC 103807 / OttBd1)	atpD2 PE	Bacteria	Proteobacteria	Deltaproteobacteria	Desulfuromonadales	Desulfuromonadaceae	Pelobacter
50	929	Q927W4|ATPB2_LISIN	62.59	3	1	0		51.667	ATP synthase subunit beta 2	Listeria innocua serovar 6a (strain ATCC BAA-680 / CLIP 11262)	atpD2 PE	Bacteria	Firmicutes	Bacilli	Bacillales	Listeriaceae	Listeria
50	930	Q71WP9|ATPB2_LISMF	62.59	3	1	0		51.609	ATP synthase subunit beta 2	Listeria monocytogenes serotype 4b (strain F2365)	atpD2 PE	Bacteria	Firmicutes	Bacilli	Bacillales	Listeriaceae	Listeria
50	937	Q2ST34|ATPB_MYCCT	62.59	3	1	0		52.368	ATP synthase subunit beta	Mycoplasma capricolum subsp. capricolum (strain California kid / ATCC 27343 / NCTC 10154)	atpD PE	Bacteria	Tenericutes	Mollicutes	Mycoplasmatales	Mycoplasmataceae	Mycoplasma
50	940	B9E8E6|ATPB_MACCJ	62.59	3	1	0		51.014	ATP synthase subunit beta	Macrococcus caseolyticus (strain JCSC5402)	atpD PE	Bacteria	Firmicutes	Bacilli	Bacillales	Staphylococcaceae	Macrococcus
50	944	Q6MS94|ATPB_MYCMS	62.59	3	1	0		52.292	ATP synthase subunit beta	Mycoplasma mycoides subsp. mycoides SC (strain PG1)	atpD PE	Bacteria	Tenericutes	Mollicutes	Mycoplasmatales	Mycoplasmataceae	Mycoplasma
50	960	Q39ZU1|ATPB3_PELCD	62.59	3	1	0		51.125	ATP synthase subunit beta 3	Pelobacter carbinolicus (strain DSM 2380 / NBRC 103641 / GraBd1)	atpD3 PE	Bacteria	Proteobacteria	Deltaproteobacteria	Desulfuromonadales	Desulfuromonadaceae	Pelobacter
50	961	Q3A605|ATPB1_PELCD	62.59	3	1	0		51.102	ATP synthase subunit beta 1	Pelobacter carbinolicus (strain DSM 2380 / NBRC 103641 / GraBd1)	atpD1 PE	Bacteria	Proteobacteria	Deltaproteobacteria	Desulfuromonadales	Desulfuromonadaceae	Pelobacter
50	968	Q9CES0|ATPB_LACLA	62.59	3	1	0		50.911	ATP synthase subunit beta	Lactococcus lactis subsp. lactis (strain IL1403)	atpD PE	Bacteria	Firmicutes	Bacilli	Lactobacillales	Streptococcaceae	Lactococcus
50	970	P13356|ATPB_BACFR	62.59	3	1	0		55.261	ATP synthase subunit beta	Bacteroides fragilis (strain YCH46)	atpD PE	Bacteria	Bacteroidetes	Bacteroidia	Bacteroidales	Bacteroidaceae	Bacteroides
50	971	A8F004|ATPB_RICCK	62.59	3	1	0		50.905	ATP synthase subunit beta	Rickettsia canadensis (strain McKiel)	atpD PE	Bacteria	Proteobacteria	Alphaproteobacteria	Rickettsiales	Rickettsiaceae	Rickettsia
50	982	B9DME3|ATPB_STACT	62.59	3	1	0		51.442	ATP synthase subunit beta	Staphylococcus carnosus (strain TM300)	atpD PE	Bacteria	Firmicutes	Bacilli	Bacillales	Staphylococcaceae	Staphylococcus
50	991	C0MH17|ATPB_STRS7	62.59	3	1	0		50.899	ATP synthase subunit beta	Streptococcus equi subsp. zooepidemicus (strain H70)	atpD PE	Bacteria	Firmicutes	Bacilli	Lactobacillales	Streptococcaceae	Streptococcus
50	992	C0M720|ATPB_STRE4	62.59	3	1	0		50.899	ATP synthase subunit beta	Streptococcus equi subsp. equi (strain 4047)	atpD PE	Bacteria	Firmicutes	Bacilli	Lactobacillales	Streptococcaceae	Streptococcus
50	994	Q3B6W8|ATPB1_PELLD	62.59	3	1	0		50.147	ATP synthase subunit beta 1	Pelodictyon luteolum (strain DSM 273 / 2530)	atpD1 PE	Bacteria	Chlorobi	Chlorobia	Chlorobiales	Chlorobiaceae	Pelodictyon
50	1002	Q5HMB9|ATPB_STAEQ	62.59	3	1	0		51.556	ATP synthase subunit beta	Staphylococcus epidermidis (strain ATCC 35984 / RP62A)	atpD PE	Bacteria	Firmicutes	Bacilli	Bacillales	Staphylococcaceae	Staphylococcus
50	1011	Q8EM83|ATPB_OCEIH	62.59	3	1	0		50.787	ATP synthase subunit beta	Oceanobacillus iheyensis (strain DSM 14371 / CIP 107618 / JCM 11309 / KCTC 3954 / HTE831)	atpD PE	Bacteria	Firmicutes	Bacilli	Bacillales	Bacillaceae	Oceanobacillus
50	1013	B2IQX0|ATPB_STRPS	62.59	3	1	0		50.934	ATP synthase subunit beta	Streptococcus pneumoniae (strain CGSP14)	atpD PE	Bacteria	Firmicutes	Bacilli	Lactobacillales	Streptococcaceae	Streptococcus
50	1023	A8GY40|ATPB_RICB8	62.59	3	1	0		51.125	ATP synthase subunit beta	Rickettsia bellii (strain OSU 85-389)	atpD PE	Bacteria	Proteobacteria	Alphaproteobacteria	Rickettsiales	Rickettsiaceae	Rickettsia
50	1035	P05038|ATPB_RHORU	62.59	3	1	0		50.853	ATP synthase subunit beta	Rhodospirillum rubrum	atpD PE	Bacteria	Proteobacteria	Alphaproteobacteria	Rhodospirillales	Rhodospirillaceae	Rhodospirillum
50	1037	Q814W2|ATPB_BACCR	62.59	3	1	0		51.022	ATP synthase subunit beta	Bacillus cereus (strain ATCC 14579 / DSM 31 / JCM 2152 / NBRC 15305 / NCIMB 9373 / NRRL B-3711)	atpD PE	Bacteria	Firmicutes	Bacilli	Bacillales	Bacillaceae	Bacillus
50	1038	B9IRT7|ATPB_BACCQ	62.59	3	1	0		51.147	ATP synthase subunit beta	Bacillus cereus (strain Q1)	atpD PE	Bacteria	Firmicutes	Bacilli	Bacillales	Bacillaceae	Bacillus
50	1039	A7Z9Q0|ATPB_BACVZ	62.59	3	1	0		51.423	ATP synthase subunit beta	Bacillus velezensis (strain DSM 23117 / BGSC 10A6 / FZB42)	atpD PE	Bacteria	Firmicutes	Bacilli	Bacillales	Bacillaceae	Bacillus
50	1064	A8F2U0|ATPB_RICM5	62.59	3	1	0		51.101	ATP synthase subunit beta	Rickettsia massiliae (strain Mtu5)	atpD PE	Bacteria	Proteobacteria	Alphaproteobacteria	Rickettsiales	Rickettsiaceae	Rickettsia
50	1065	Q4UK18|ATPB_RICFE	62.59	3	1	0		51.191	ATP synthase subunit beta	Rickettsia felis (strain ATCC VR-1525 / URRWXCal2)	atpD PE	Bacteria	Proteobacteria	Alphaproteobacteria	Rickettsiales	Rickettsiaceae	Rickettsia
50	1094	Q03LX3|ATPB_STRTD	62.59	3	1	0		50.867	ATP synthase subunit beta	Streptococcus thermophilus (strain ATCC BAA-491 / LMD-9)	atpD PE	Bacteria	Firmicutes	Bacilli	Lactobacillales	Streptococcaceae	Streptococcus
50	1095	Q1J7F9|ATPB_STRPF	62.59	3	1	0		51.077	ATP synthase subunit beta	Streptococcus pyogenes serotype M4 (strain MGAS10750)	atpD PE	Bacteria	Firmicutes	Bacilli	Lactobacillales	Streptococcaceae	Streptococcus
50	1096	B3WDL8|ATPB_LACCB	62.59	3	1	0		52.926	ATP synthase subunit beta	Lactobacillus casei (strain BL23)	atpD PE	Bacteria	Firmicutes	Bacilli	Lactobacillales	Lactobacillaceae	Latilactobacillus
50	1108	Q2YUK1|ATPB_STAAB	62.59	3	1	0		51.4	ATP synthase subunit beta	Staphylococcus aureus (strain bovine RF122 / ET3-1)	atpD PE	Bacteria	Firmicutes	Bacilli	Bacillales	Staphylococcaceae	Staphylococcus
50	1109	Q2FWF0|ATPB_STAA8	62.59	3	1	0		51.4	ATP synthase subunit beta	Staphylococcus aureus (strain NCTC 8325 / PS 47)	atpD PE	Bacteria	Firmicutes	Bacilli	Bacillales	Staphylococcaceae	Staphylococcus
50	1110	A7X4U3|ATPB_STAA1	62.59	3	1	0		51.4	ATP synthase subunit beta	Staphylococcus aureus (strain Mu3 / ATCC 700698)	atpD PE	Bacteria	Firmicutes	Bacilli	Bacillales	Staphylococcaceae	Staphylococcus
50	1111	Q2FF24|ATPB_STAA3	62.59	3	1	0		51.4	ATP synthase subunit beta	Staphylococcus aureus (strain USA300)	atpD PE	Bacteria	Firmicutes	Bacilli	Bacillales	Staphylococcaceae	Staphylococcus
50	1112	A8YY70|ATPB_STAAT	62.59	3	1	0		51.4	ATP synthase subunit beta	Staphylococcus aureus (strain USA300 / TCH1516)	atpD PE	Bacteria	Firmicutes	Bacilli	Bacillales	Staphylococcaceae	Staphylococcus
50	1113	Q5HE97|ATPB_STAAC	62.59	3	1	0		51.4	ATP synthase subunit beta	Staphylococcus aureus (strain COL)	atpD PE	Bacteria	Firmicutes	Bacilli	Bacillales	Staphylococcaceae	Staphylococcus
50	1114	P99112|ATPB_STAAN	62.59	3	1	0		51.4	ATP synthase subunit beta	Staphylococcus aureus (strain N315)	atpD PE	Bacteria	Firmicutes	Bacilli	Bacillales	Staphylococcaceae	Staphylococcus
50	1115	P63680|ATPB_STAAW	62.59	3	1	0		51.4	ATP synthase subunit beta	Staphylococcus aureus (strain MW2)	atpD PE	Bacteria	Firmicutes	Bacilli	Bacillales	Staphylococcaceae	Staphylococcus
50	1116	Q6GEX2|ATPB_STAAR	62.59	3	1	0		51.4	ATP synthase subunit beta	Staphylococcus aureus (strain MRSA252)	atpD PE	Bacteria	Firmicutes	Bacilli	Bacillales	Staphylococcaceae	Staphylococcus
50	1117	A6U3I8|ATPB_STAA2	62.59	3	1	0		51.4	ATP synthase subunit beta	Staphylococcus aureus (strain JH1)	atpD PE	Bacteria	Firmicutes	Bacilli	Bacillales	Staphylococcaceae	Staphylococcus
50	1118	P63679|ATPB_STAAM	62.59	3	1	0		51.4	ATP synthase subunit beta	Staphylococcus aureus (strain Mu50 / ATCC 700699)	atpD PE	Bacteria	Firmicutes	Bacilli	Bacillales	Staphylococcaceae	Staphylococcus
50	1119	Q6G7K7|ATPB_STAAS	62.59	3	1	0		51.4	ATP synthase subunit beta	Staphylococcus aureus (strain MSSA476)	atpD PE	Bacteria	Firmicutes	Bacilli	Bacillales	Staphylococcaceae	Staphylococcus
50	1120	A6QIU7|ATPB_STAAE	62.59	3	1	0		51.4	ATP synthase subunit beta	Staphylococcus aureus (strain Newman)	atpD PE	Bacteria	Firmicutes	Bacilli	Bacillales	Staphylococcaceae	Staphylococcus
50	1121	A5IUP8|ATPB_STAA9	62.59	3	1	0		51.4	ATP synthase subunit beta	Staphylococcus aureus (strain JH9)	atpD PE	Bacteria	Firmicutes	Bacilli	Bacillales	Staphylococcaceae	Staphylococcus
50	1122	B1HM56|ATPB_LYSSC	62.59	3	1	0		51.275	ATP synthase subunit beta	Lysinibacillus sphaericus (strain C3-41)	atpD PE	Bacteria	Firmicutes	Bacilli	Bacillales	Bacillaceae	Lysinibacillus
50	1123	P42006|ATPB_GEOSE	62.59	3	1	0		52.057	ATP synthase subunit beta	Geobacillus stearothermophilus	atpD PE	Bacteria	Firmicutes	Bacilli	Bacillales	Bacillaceae	Geobacillus
50	1124	Q65DX4|ATPB_BACLD	62.59	3	1	0		51.774	ATP synthase subunit beta	Bacillus licheniformis (strain ATCC 14580 / DSM 13 / JCM 2505 / NBRC 12200 / NCIMB 9375 / NRRL NRS-1264 / Gibson 46)	atpD PE	Bacteria	Firmicutes	Bacilli	Bacillales	Bacillaceae	Bacillus
50	1143	Q8RGE2|ATPB_FUSNN	62.59	3	1	0		50.219	ATP synthase subunit beta	Fusobacterium nucleatum subsp. nucleatum (strain ATCC 25586 / DSM 15643 / BCRC 10681 / CIP 101130 / JCM 8532 / KCTC 2640 / LMG 13131 / VPI 4355)	atpD PE	Bacteria	Fusobacteria	Fusobacteriia	Fusobacteriales	Fusobacteriaceae	Fusobacterium
50	1145	A5G9D8|ATPB_GEOUR	62.59	3	1	0		50.848	ATP synthase subunit beta	Geobacter uraniireducens (strain Rf4)	atpD PE	Bacteria	Proteobacteria	Deltaproteobacteria	Desulfuromonadales	Geobacteraceae	Geobacter
50	1161	A1UR49|ATPB_BARBK	62.59	3	1	0		57.302	ATP synthase subunit beta	Bartonella bacilliformis (strain ATCC 35685 / NCTC 12138 / KC583)	atpD PE	Bacteria	Proteobacteria	Alphaproteobacteria	Rhizobiales	Bartonellaceae	Bartonella
50	1168	A4SC45|ATPB_CHLPM	62.59	3	1	0		50.173	ATP synthase subunit beta	Chlorobium phaeovibrioides (strain DSM 265 / 1930)	atpD PE	Bacteria	Chlorobi	Chlorobia	Chlorobiales	Chlorobiaceae	Chlorobium/Pelodictyon group
50	1169	B3QUP6|ATPB_CHLT3	62.59	3	1	0		51.017	ATP synthase subunit beta	Chloroherpeton thalassium (strain ATCC 35110 / GB-78)	atpD PE	Bacteria	Chlorobi	Chlorobia	Chlorobiales	Chlorobiaceae	Chloroherpeton
50	1170	B8DRD2|ATPB_DESVM	62.59	3	1	0		50.952	ATP synthase subunit beta	Desulfovibrio vulgaris (strain Miyazaki F / DSM 19637)	atpD PE	Bacteria	Proteobacteria	Deltaproteobacteria	Desulfovibrionales	Desulfovibrionaceae	Desulfovibrio
50	1217	C4K227|ATPB_RICPU	62.59	3	1	0		51.197	ATP synthase subunit beta	Rickettsia peacockii (strain Rustic)	atpD PE	Bacteria	Proteobacteria	Alphaproteobacteria	Rickettsiales	Rickettsiaceae	Rickettsia
50	1218	A8GTS6|ATPB_RICRS	62.59	3	1	0		51.098	ATP synthase subunit beta	Rickettsia rickettsii (strain Sheila Smith)	atpD PE	Bacteria	Proteobacteria	Alphaproteobacteria	Rickettsiales	Rickettsiaceae	Rickettsia
50	1219	C3PLT1|ATPB_RICAE	62.59	3	1	0		51.148	ATP synthase subunit beta	Rickettsia africae (strain ESF-5)	atpD PE	Bacteria	Proteobacteria	Alphaproteobacteria	Rickettsiales	Rickettsiaceae	Rickettsia
50	1220	Q92G88|ATPB_RICCN	62.59	3	1	0		51.108	ATP synthase subunit beta	Rickettsia conorii (strain ATCC VR-613 / Malish 7)	atpD PE	Bacteria	Proteobacteria	Alphaproteobacteria	Rickettsiales	Rickettsiaceae	Rickettsia
50	1221	A8GPZ4|ATPB_RICAH	62.59	3	1	0		51.006	ATP synthase subunit beta	Rickettsia akari (strain Hartford)	atpD PE	Bacteria	Proteobacteria	Alphaproteobacteria	Rickettsiales	Rickettsiaceae	Rickettsia
50	1222	B0BVB6|ATPB_RICRO	62.59	3	1	0		51.098	ATP synthase subunit beta	Rickettsia rickettsii (strain Iowa)	atpD PE	Bacteria	Proteobacteria	Alphaproteobacteria	Rickettsiales	Rickettsiaceae	Rickettsia
50	1223	B1ICS9|ATPB_STRPI	62.59	3	1	0		50.904	ATP synthase subunit beta	Streptococcus pneumoniae (strain Hungary19A-6)	atpD PE	Bacteria	Firmicutes	Bacilli	Lactobacillales	Streptococcaceae	Streptococcus
50	1224	Q97PT6|ATPB_STRPN	62.59	3	1	0		50.904	ATP synthase subunit beta	Streptococcus pneumoniae serotype 4 (strain ATCC BAA-334 / TIGR4)	atpD PE	Bacteria	Firmicutes	Bacilli	Lactobacillales	Streptococcaceae	Streptococcus
63	376	Q04S01|CH60_LEPBJ	77.06	5	2	0	Oxidation (M)	57.93	60 kDa chaperonin	Leptospira borgpetersenii serovar Hardjo-bovis (strain JB197)	groL PE	Bacteria	Spirochaetes	Spirochaetia	Leptospirales	Leptospiraceae	Leptospira
63	377	Q052X9|CH60_LEPBL	77.06	5	2	0	Oxidation (M)	57.93	60 kDa chaperonin	Leptospira borgpetersenii serovar Hardjo-bovis (strain L550)	groL PE	Bacteria	Spirochaetes	Spirochaetia	Leptospirales	Leptospiraceae	Leptospira
63	378	P61439|CH60_LEPIN	77.06	5	2	0	Oxidation (M)	57.97	60 kDa chaperonin	Leptospira interrogans serogroup Icterohaemorrhagiae serovar Lai (strain 56601)	groL PE	Bacteria	Spirochaetes	Spirochaetia	Leptospirales	Leptospiraceae	Leptospira
63	379	P61438|CH60_LEPIC	77.06	5	2	0	Oxidation (M)	57.942	60 kDa chaperonin	Leptospira interrogans serogroup Icterohaemorrhagiae serovar copenhageni (strain Fiocruz L1-130)	groL PE	Bacteria	Spirochaetes	Spirochaetia	Leptospirales	Leptospiraceae	Leptospira
63	546	Q24QE3|CH60_DESHY	77.06	5	2	0	Oxidation (M)	57.428	60 kDa chaperonin	Desulfitobacterium hafniense (strain Y51)	groL PE	Bacteria	Firmicutes	Clostridia	Clostridiales	Peptococcaceae	Desulfitobacterium
63	547	B8FNT7|CH60_DESHD	77.06	5	2	0	Oxidation (M)	57.382	60 kDa chaperonin	Desulfitobacterium hafniense (strain DCB-2 / DSM 10664)	groL PE	Bacteria	Firmicutes	Clostridia	Clostridiales	Peptococcaceae	Desulfitobacterium
60	320	Q2N5Q7|RPOB_ERYLH	70.71	2	2	0		154.475	DNA-directed RNA polymerase subunit beta	Erythrobacter litoralis (strain HTCC2594)	rpoB PE	Bacteria	Proteobacteria	Alphaproteobacteria	Sphingomonadales	Erythrobacteraceae	Erythrobacter/Porphyrobacter group
60	321	A5VBZ8|RPOB_SPHWW	70.71	2	2	0		160.893	DNA-directed RNA polymerase subunit beta	Sphingomonas wittichii (strain RW1 / DSM 6014 / JCM 10273)	rpoB PE	Bacteria	Proteobacteria	Alphaproteobacteria	Sphingomonadales	Sphingomonadaceae	Sphingomonas
60	322	Q2GCD7|RPOB_NOVAD	70.71	2	2	0		154.132	DNA-directed RNA polymerase subunit beta	Novosphingobium aromaticivorans (strain ATCC 700278 / DSM 12444 / CIP 105152 / NBRC 16084 / F199)	rpoB PE	Bacteria	Proteobacteria	Alphaproteobacteria	Sphingomonadales	Sphingomonadaceae	Novosphingobium
60	323	Q1GT23|RPOB_SPHAL	70.71	2	2	0		154.114	DNA-directed RNA polymerase subunit beta	Sphingopyxis alaskensis (strain DSM 13593 / LMG 18877 / RB2256)	rpoB PE	Bacteria	Proteobacteria	Alphaproteobacteria	Sphingomonadales	Sphingomonadaceae	Sphingopyxis
60	580	Q5NPK5|RPOB_ZYMMO	70.71	2	2	0		156.539	DNA-directed RNA polymerase subunit beta	Zymomonas mobilis subsp. mobilis (strain ATCC 31821 / ZM4 / CP4)	rpoB PE	Bacteria	Proteobacteria	Alphaproteobacteria	Sphingomonadales	Sphingomonadaceae	Zymomonas
64	591	P0C8S4|RPOB_COXBU	67.55	1	2	0		153.656	DNA-directed RNA polymerase subunit beta	Coxiella burnetii (strain RSA 493 / Nine Mile phase I)	rpoB PE	Bacteria	Proteobacteria	Gammaproteobacteria	Legionellales	Coxiellaceae	Coxiella
64	669	Q5X866|RPOB_LEGPA	67.55	1	2	0		152.742	DNA-directed RNA polymerase subunit beta	Legionella pneumophila (strain Paris)	rpoB PE	Bacteria	Proteobacteria	Gammaproteobacteria	Legionellales	Legionellaceae	Legionella
58	673	B8JB70|RPOB_ANAD2	67.09	2	2	0		159.06	DNA-directed RNA polymerase subunit beta	Anaeromyxobacter dehalogenans (strain 2CP-1 / ATCC BAA-258)	rpoB PE	Bacteria	Proteobacteria	Deltaproteobacteria	Myxococcales	Cystobacterineae	Anaeromyxobacteraceae
58	674	Q2II86|RPOB_ANADE	67.09	2	2	0		159.067	DNA-directed RNA polymerase subunit beta	Anaeromyxobacter dehalogenans (strain 2CP-C)	rpoB PE	Bacteria	Proteobacteria	Deltaproteobacteria	Myxococcales	Cystobacterineae	Anaeromyxobacteraceae
58	677	A7HCH7|RPOB_ANADF	67.09	2	2	0		158.369	DNA-directed RNA polymerase subunit beta	Anaeromyxobacter sp. (strain Fw109-5)	rpoB PE	Bacteria	Proteobacteria	Deltaproteobacteria	Myxococcales	Cystobacterineae	Anaeromyxobacteraceae
58	693	A9GRB1|RPOB_SORC5	67.09	2	2	0		155.045	DNA-directed RNA polymerase subunit beta	Sorangium cellulosum (strain So ce56)	rpoB PE	Bacteria	Proteobacteria	Deltaproteobacteria	Myxococcales	Polyangiaceae	Sorangium
58	720	B8FEU1|RPOB_DESAL	67.09	2	2	0		152.604	DNA-directed RNA polymerase subunit beta	Desulfatibacillum aliphaticivorans	rpoB PE	Bacteria	Proteobacteria	Deltaproteobacteria	Desulfobacterales	Desulfobacteraceae	Desulfatibacillum
58	1263	P57146|RPOB_BUCAI	40.5	1	1	0		151.467	DNA-directed RNA polymerase subunit beta	Buchnera aphidicola subsp. Acyrthosiphon pisum (strain APS)	rpoB PE	Bacteria	Proteobacteria	Gammaproteobacteria	Enterobacterales	Erwiniaceae	Buchnera
58	1264	B8D8J6|RPOB_BUCA5	40.5	1	1	0		151.565	DNA-directed RNA polymerase subunit beta	Buchnera aphidicola subsp. Acyrthosiphon pisum (strain 5A)	rpoB PE	Bacteria	Proteobacteria	Gammaproteobacteria	Enterobacterales	Erwiniaceae	Buchnera
58	1291	Q7VRP7|RPOB_BLOFL	40.5	1	1	0		151.236	DNA-directed RNA polymerase subunit beta	Blochmannia floridanus	rpoB PE	Bacteria	Proteobacteria	Gammaproteobacteria	Enterobacterales	Enterobacteriaceae	ant endosymbionts
58	1307	Q9KK59|RPOB_LEPBI	40.5	1	1	0		137.913	DNA-directed RNA polymerase subunit beta	Leptospira biflexa	rpoB PE	Bacteria	Spirochaetes	Spirochaetia	Leptospirales	Leptospiraceae	Leptospira
58	1308	B0SAG1|RPOB_LEPBA	40.5	1	1	0		137.899	DNA-directed RNA polymerase subunit beta	Leptospira biflexa serovar Patoc (strain Patoc 1 / Ames)	rpoB PE	Bacteria	Spirochaetes	Spirochaetia	Leptospirales	Leptospiraceae	Leptospira
58	1395	Q5L897|RPOB_BACFN	40.5	1	1	0		142.453	DNA-directed RNA polymerase subunit beta	Bacteroides fragilis (strain ATCC 25285 / DSM 2151 / JCM 11019 / NCTC 9343)	rpoB PE	Bacteria	Bacteroidetes	Bacteroidia	Bacteroidales	Bacteroidaceae	Bacteroides
58	1396	Q64NJ7|RPOB_BACFR	40.5	1	1	0		142.453	DNA-directed RNA polymerase subunit beta	Bacteroides fragilis (strain YCH46)	rpoB PE	Bacteria	Bacteroidetes	Bacteroidia	Bacteroidales	Bacteroidaceae	Bacteroides
58	1402	Q6MJ09|RPOB_BDEBA	40.5	1	1	0		157.077	DNA-directed RNA polymerase subunit beta	Bdellovibrio bacteriovorus (strain ATCC 15356 / DSM 50701 / NCIB 9529 / HD100)	rpoB PE	Bacteria	Proteobacteria	Oligoflexia	Bdellovibrionales	Bdellovibrionaceae	Bdellovibrio
58	1477	Q72UA8|RPOB_LEPIC	40.5	1	1	0		137.767	DNA-directed RNA polymerase subunit beta	Leptospira interrogans serogroup Icterohaemorrhagiae serovar copenhageni (strain Fiocruz L1-130)	rpoB PE	Bacteria	Spirochaetes	Spirochaetia	Leptospirales	Leptospiraceae	Leptospira
58	1478	Q8F0S2|RPOB_LEPIN	40.5	1	1	0		137.751	DNA-directed RNA polymerase subunit beta	Leptospira interrogans serogroup Icterohaemorrhagiae serovar Lai (strain 56601)	rpoB PE	Bacteria	Spirochaetes	Spirochaetia	Leptospirales	Leptospiraceae	Leptospira
58	1479	Q04QI9|RPOB_LEPBJ	40.5	1	1	0		137.683	DNA-directed RNA polymerase subunit beta	Leptospira borgpetersenii serovar Hardjo-bovis (strain JB197)	rpoB PE	Bacteria	Spirochaetes	Spirochaetia	Leptospirales	Leptospiraceae	Leptospira
58	1481	A1AX75|RPOB_RUTMC	40.5	1	1	0		151.53	DNA-directed RNA polymerase subunit beta	Ruthia magnifica subsp. Calyptogena magnifica	rpoB PE	Bacteria	Proteobacteria	Gammaproteobacteria	Gammaproteobacteria, not assigned to family	Candidatus Ruthia	Candidatus Ruthia
58	1491	Q6MDM1|RPOB_PARUW	40.5	1	1	0		140.972	DNA-directed RNA polymerase subunit beta	Protochlamydia amoebophila (strain UWE25)	rpoB PE	Bacteria	Chlamydiae	Chlamydiia	Chlamydiales	Parachlamydiaceae	Candidatus Protochlamydia
58	1527	B7J1W1|RPOB_BORBZ	40.5	1	1	0		129.685	DNA-directed RNA polymerase subunit beta	Borrelia burgdorferi (strain ZS7)	rpoB PE	Bacteria	Spirochaetes	Spirochaetia	Spirochaetales	Borreliaceae	Borrelia
58	1528	Q661M9|RPOB_BORBP	40.5	1	1	0		129.675	DNA-directed RNA polymerase subunit beta	Borrelia bavariensis (strain ATCC BAA-2496 / DSM 23469 / PBi)	rpoB PE	Bacteria	Spirochaetes	Spirochaetia	Spirochaetales	Borreliaceae	Borrelia
58	1617	Q7URW6|RPOB_RHOBA	40.5	1	1	0		138.007	DNA-directed RNA polymerase subunit beta	Rhodopirellula baltica (strain DSM 10527 / NCIMB 13988 / SH1)	rpoB PE	Bacteria	Planctomycetes	Planctomycetia	Pirellulales	Pirellulaceae	Rhodopirellula
57	592	Q3JMQ3|RPOB_BURP1	67.04	1	2	0		153.15	DNA-directed RNA polymerase subunit beta	Burkholderia pseudomallei (strain 1710b)	rpoB PE	Bacteria	Proteobacteria	Betaproteobacteria	Burkholderiales	Burkholderiaceae	Burkholderia
57	593	B2T759|RPOB_PARPJ	67.04	1	2	0		153.057	DNA-directed RNA polymerase subunit beta	Paraburkholderia phytofirmans (strain DSM 17436 / LMG 22146 / PsJN)	rpoB PE	Bacteria	Proteobacteria	Betaproteobacteria	Burkholderiales	Burkholderiaceae	Paraburkholderia
57	594	B1YRC2|RPOB_BURA4	67.04	1	2	0		153.254	DNA-directed RNA polymerase subunit beta	Burkholderia ambifaria (strain MC40-6)	rpoB PE	Bacteria	Proteobacteria	Betaproteobacteria	Burkholderiales	Burkholderiaceae	Burkholderia
57	595	A4JAN2|RPOB_BURVG	67.04	1	2	0		153.373	DNA-directed RNA polymerase subunit beta	Burkholderia vietnamiensis (strain G4 / LMG 22486)	rpoB PE	Bacteria	Proteobacteria	Betaproteobacteria	Burkholderiales	Burkholderiaceae	Burkholderia
57	596	B4E5B2|RPOB_BURCJ	67.04	1	2	0		153.241	DNA-directed RNA polymerase subunit beta	Burkholderia cenocepacia (strain ATCC BAA-245 / DSM 16553 / LMG 16656 / NCTC 13227 / J2315 / CF5610)	rpoB PE	Bacteria	Proteobacteria	Betaproteobacteria	Burkholderiales	Burkholderiaceae	Burkholderia
57	597	Q39KH5|RPOB_BURL3	67.04	1	2	0		153.356	DNA-directed RNA polymerase subunit beta	Burkholderia lata (strain ATCC 17760 / DSM 23089 / LMG 22485 / NCIMB 9086 / R18194 / 383)	rpoB PE	Bacteria	Proteobacteria	Betaproteobacteria	Burkholderiales	Burkholderiaceae	Burkholderia
57	598	A9ADI5|RPOB_BURM1	67.04	1	2	0		153.215	DNA-directed RNA polymerase subunit beta	Burkholderia multivorans (strain ATCC 17616 / 249)	rpoB PE	Bacteria	Proteobacteria	Betaproteobacteria	Burkholderiales	Burkholderiaceae	Burkholderia
57	604	A1KB34|RPOB_AZOSB	67.04	1	2	0		152.99	DNA-directed RNA polymerase subunit beta	Azoarcus sp. (strain BH72)	rpoB PE	Bacteria	Proteobacteria	Betaproteobacteria	Rhodocyclales	Zoogloeaceae	Azoarcus
57	606	Q0K606|RPOB_CUPNH	67.04	1	2	0		152.723	DNA-directed RNA polymerase subunit beta	Cupriavidus necator (strain ATCC 17699 / DSM 428 / KCTC 22496 / NCIMB 10442 / H16 / Stanier 337)	rpoB PE	Bacteria	Proteobacteria	Betaproteobacteria	Burkholderiales	Burkholderiaceae	Cupriavidus
57	607	Q47JB0|RPOB_DECAR	67.04	1	2	0		158.061	DNA-directed RNA polymerase subunit beta	Dechloromonas aromatica (strain RCB)	rpoB PE	Bacteria	Proteobacteria	Betaproteobacteria	Rhodocyclales	Azonexaceae	Dechloromonas
57	610	Q7W2G9|RPOB_BORPA	67.04	1	2	0		153.082	DNA-directed RNA polymerase subunit beta	Bordetella parapertussis (strain 12822 / ATCC BAA-587 / NCTC 13253)	rpoB PE	Bacteria	Proteobacteria	Betaproteobacteria	Burkholderiales	Alcaligenaceae	Bordetella
57	611	Q7W0R9|RPOB_BORPE	67.04	1	2	0		153.152	DNA-directed RNA polymerase subunit beta	Bordetella pertussis (strain Tohama I / ATCC BAA-589 / NCTC 13251)	rpoB PE	Bacteria	Proteobacteria	Betaproteobacteria	Burkholderiales	Alcaligenaceae	Bordetella
57	612	Q7WRD9|RPOB_BORBR	67.04	1	2	0		153.122	DNA-directed RNA polymerase subunit beta	Bordetella bronchiseptica (strain ATCC BAA-588 / NCTC 13252 / RB50)	rpoB PE	Bacteria	Proteobacteria	Betaproteobacteria	Burkholderiales	Alcaligenaceae	Bordetella
57	613	A9IJ25|RPOB_BORPD	67.04	1	2	0		153.39	DNA-directed RNA polymerase subunit beta	Bordetella petrii (strain ATCC BAA-461 / DSM 12804 / CCUG 43448)	rpoB PE	Bacteria	Proteobacteria	Betaproteobacteria	Burkholderiales	Alcaligenaceae	Bordetella
57	625	Q3SLQ6|RPOB_THIDA	67.04	1	2	0		152.058	DNA-directed RNA polymerase subunit beta	Thiobacillus denitrificans (strain ATCC 25259)	rpoB PE	Bacteria	Proteobacteria	Betaproteobacteria	Nitrosomonadales	Thiobacillaceae	Thiobacillus
57	626	B7J460|RPOB_ACIF2	67.04	1	2	0		151.761	DNA-directed RNA polymerase subunit beta	Acidithiobacillus ferrooxidans (strain ATCC 23270 / DSM 14882 / CIP 104768 / NCIMB 8455)	rpoB PE	Bacteria	Proteobacteria	Acidithiobacillia	Acidithiobacillales	Acidithiobacillaceae	Acidithiobacillus
57	844	A1WK55|RPOB_VEREI	47.3	1	1	0		153.029	DNA-directed RNA polymerase subunit beta	Verminephrobacter eiseniae (strain EF01-2)	rpoB PE	Bacteria	Proteobacteria	Betaproteobacteria	Burkholderiales	Comamonadaceae	Verminephrobacter
57	860	A6UZI1|RPOB_PSEA7	47.3	1	1	0		150.866	DNA-directed RNA polymerase subunit beta	Pseudomonas aeruginosa (strain PA7)	rpoB PE	Bacteria	Proteobacteria	Gammaproteobacteria	Pseudomonadales	Pseudomonadaceae	Pseudomonas
57	866	B4RQW2|RPOB_NEIG2	47.3	1	1	0		155.718	DNA-directed RNA polymerase subunit beta	Neisseria gonorrhoeae (strain NCCP11945)	rpoB PE	Bacteria	Proteobacteria	Betaproteobacteria	Neisseriales	Neisseriaceae	Neisseria
57	867	A1KRG6|RPOB_NEIMF	47.3	1	1	0		155.62	DNA-directed RNA polymerase subunit beta	Neisseria meningitidis serogroup C / serotype 2a (strain ATCC 700532 / DSM 15464 / FAM18)	rpoB PE	Bacteria	Proteobacteria	Betaproteobacteria	Neisseriales	Neisseriaceae	Neisseria
57	868	Q59622|RPOB_NEIMB	47.3	1	1	0		155.709	DNA-directed RNA polymerase subunit beta	Neisseria meningitidis serogroup B (strain MC58)	rpoB PE	Bacteria	Proteobacteria	Betaproteobacteria	Neisseriales	Neisseriaceae	Neisseria
57	870	A5VXP0|RPOB_PSEP1	47.3	1	1	0		150.992	DNA-directed RNA polymerase subunit beta	Pseudomonas putida (strain ATCC 700007 / DSM 6899 / BCRC 17059 / F1)	rpoB PE	Bacteria	Proteobacteria	Gammaproteobacteria	Pseudomonadales	Pseudomonadaceae	Pseudomonas
57	871	B1JDX1|RPOB_PSEPW	47.3	1	1	0		150.903	DNA-directed RNA polymerase subunit beta	Pseudomonas putida (strain W619)	rpoB PE	Bacteria	Proteobacteria	Gammaproteobacteria	Pseudomonadales	Pseudomonadaceae	Pseudomonas
57	872	B0KK60|RPOB_PSEPG	47.3	1	1	0		151.079	DNA-directed RNA polymerase subunit beta	Pseudomonas putida (strain GB-1)	rpoB PE	Bacteria	Proteobacteria	Gammaproteobacteria	Pseudomonadales	Pseudomonadaceae	Pseudomonas
57	910	Q1H4P4|RPOB_METFK	47.3	1	1	0		155.364	DNA-directed RNA polymerase subunit beta	Methylobacillus flagellatus (strain KT / ATCC 51484 / DSM 6875)	rpoB PE	Bacteria	Proteobacteria	Betaproteobacteria	Nitrosomonadales	Methylophilaceae	Methylobacillus
57	911	Q4FLL2|RPOB_PELUB	47.3	1	1	0		152.477	DNA-directed RNA polymerase subunit beta	Pelagibacter ubique (strain HTCC1062)	rpoB PE	Bacteria	Proteobacteria	Alphaproteobacteria	Pelagibacterales	Pelagibacteraceae	Candidatus Pelagibacter
57	919	Q31IY9|RPOB_HYDCU	47.3	1	1	0		150.207	DNA-directed RNA polymerase subunit beta	Hydrogenovibrio crunogenus (strain XCL-2)	rpoB PE	Bacteria	Proteobacteria	Gammaproteobacteria	Thiotrichales	Piscirickettsiaceae	Hydrogenovibrio
57	922	A3M1G3|RPOB_ACIBT	47.3	1	1	0		151.323	DNA-directed RNA polymerase subunit beta	Acinetobacter baumannii (strain ATCC 17978 / CIP 53.77 / LMG 1025 / NCDC KC755 / 5377)	rpoB PE	Bacteria	Proteobacteria	Gammaproteobacteria	Pseudomonadales	Moraxellaceae	Acinetobacter
57	924	B0VDI0|RPOB_ACIBY	47.3	1	1	0		151.851	DNA-directed RNA polymerase subunit beta	Acinetobacter baumannii (strain AYE)	rpoB PE	Bacteria	Proteobacteria	Gammaproteobacteria	Pseudomonadales	Moraxellaceae	Acinetobacter
57	928	Q1R0I2|RPOB_CHRSD	47.3	1	1	0		151.639	DNA-directed RNA polymerase subunit beta	Chromohalobacter salexigens (strain ATCC BAA-138 / DSM 3043 / CIP 106854 / NCIMB 13768 / 1H11)	rpoB PE	Bacteria	Proteobacteria	Gammaproteobacteria	Oceanospirillales	Halomonadaceae	Chromohalobacter
57	946	A6W399|RPOB_MARMS	47.3	1	1	0		151.755	DNA-directed RNA polymerase subunit beta	Marinomonas sp. (strain MWYL1)	rpoB PE	Bacteria	Proteobacteria	Gammaproteobacteria	Oceanospirillales	Oceanospirillaceae	Marinomonas
57	978	Q8PC56|RPOB_XANCP	47.3	1	1	0		154.902	DNA-directed RNA polymerase subunit beta	Xanthomonas campestris pv. campestris (strain ATCC 33913 / DSM 3586 / NCPPB 528 / LMG 568 / P 25)	rpoB PE	Bacteria	Proteobacteria	Gammaproteobacteria	Xanthomonadales	Xanthomonadaceae	Xanthomonas
57	979	Q4URD2|RPOB_XANC8	47.3	1	1	0		154.863	DNA-directed RNA polymerase subunit beta	Xanthomonas campestris pv. campestris (strain 8004)	rpoB PE	Bacteria	Proteobacteria	Gammaproteobacteria	Xanthomonadales	Xanthomonadaceae	Xanthomonas
61	600	B0TX10|RPOB_FRAP2	66.47	1	2	0		151.453	DNA-directed RNA polymerase subunit beta	Francisella philomiragia subsp. philomiragia (strain ATCC 25017 / FSC 153 / O#319-036)	rpoB PE	Bacteria	Proteobacteria	Gammaproteobacteria	Thiotrichales	Francisellaceae	Francisella
61	609	Q0BKC5|RPOB_FRATO	66.47	1	2	0		151.364	DNA-directed RNA polymerase subunit beta	Francisella tularensis subsp. holarctica (strain OSU18)	rpoB PE	Bacteria	Proteobacteria	Gammaproteobacteria	Thiotrichales	Francisellaceae	Francisella
61	615	A0Q867|RPOB_FRATN	66.47	1	2	0		151.328	DNA-directed RNA polymerase subunit beta	Francisella tularensis subsp. novicida (strain U112)	rpoB PE	Bacteria	Proteobacteria	Gammaproteobacteria	Thiotrichales	Francisellaceae	Francisella
61	616	A4IW99|RPOB_FRATW	66.47	1	2	0		151.314	DNA-directed RNA polymerase subunit beta	Francisella tularensis subsp. tularensis (strain WY96-3418)	rpoB PE	Bacteria	Proteobacteria	Gammaproteobacteria	Thiotrichales	Francisellaceae	Francisella
61	617	Q5NID2|RPOB_FRATT	66.47	1	2	0		151.314	DNA-directed RNA polymerase subunit beta	Francisella tularensis subsp. tularensis (strain SCHU S4 / Schu 4)	rpoB PE	Bacteria	Proteobacteria	Gammaproteobacteria	Thiotrichales	Francisellaceae	Francisella
61	672	Q8RHI6|RPOB_FUSNN	66.47	2	2	0		133.125	DNA-directed RNA polymerase subunit beta	Fusobacterium nucleatum subsp. nucleatum (strain ATCC 25586 / DSM 15643 / BCRC 10681 / CIP 101130 / JCM 8532 / KCTC 2640 / LMG 13131 / VPI 4355)	rpoB PE	Bacteria	Fusobacteria	Fusobacteriia	Fusobacteriales	Fusobacteriaceae	Fusobacterium
61	713	A6KYK3|RPOB_BACV8	66.47	1	2	0		142.484	DNA-directed RNA polymerase subunit beta	Bacteroides vulgatus (strain ATCC 8482 / DSM 1447 / JCM 5826 / NBRC 14291 / NCTC 11154)	rpoB PE	Bacteria	Bacteroidetes	Bacteroidia	Bacteroidales	Bacteroidaceae	Bacteroides
61	722	A5FIJ3|RPOB_FLAJ1	66.47	1	2	0		142.684	DNA-directed RNA polymerase subunit beta	Flavobacterium johnsoniae (strain ATCC 17061 / DSM 2064 / JCM 8514 / NBRC 14942 / NCIMB 11054 / UW101)	rpoB PE	Bacteria	Bacteroidetes	Flavobacteriia	Flavobacteriales	Flavobacteriaceae	Flavobacterium
79	1356	Q59199|G3P_BACFR	45.41	4	1	0	Oxidation (M)	35.663	Glyceraldehyde-3-phosphate dehydrogenase	Bacteroides fragilis (strain YCH46)	gap PE	Bacteria	Bacteroidetes	Bacteroidia	Bacteroidales	Bacteroidaceae	Bacteroides

## Sheet: Table S6
Protein Group	Protein ID	Accession	-10lgP	Coverage (%) 0 µg/L	Coverage (%) 50 µg/L	Coverage (%) 250 µg/L	Coverage (%) 500 µg/L	Coverage (%) 1000 µg/L	Coverage (%) 2000 µg/L	#Peptides	#Unique	#Spec 0 µg/L	#Spec 50 µg/L	#Spec 250 µg/L	#Spec 500 µg/L	#Spec 1000 µg/L	#Spec 2000 µg/L	Avg. Mass (kDa)	Description	Taxonomy	Gene	Lineage	Phylum	Class	Order	Family	Genus
105	30	A3M1G4|RPOC_ACIBT	228.95	31	13	24	16	27	18	36	2	25	39	23	60	35	13	155.05	DNA-directed RNA polymerase subunit beta'	Acinetobacter baumannii (strain ATCC 17978 / CIP 53.77 / LMG 1025 / NCDC KC755 / 5377)	rpoC PE	Bacteria	Proteobacteria	Gammaproteobacteria	Pseudomonadales	Moraxellaceae	Acinetobacter
105	33	B2I1Z2|RPOC_ACIBC	228.95	31	13	24	16	27	18	36	2	25	39	23	60	35	13	155.05	DNA-directed RNA polymerase subunit beta'	Acinetobacter baumannii (strain ACICU)	rpoC PE	Bacteria	Proteobacteria	Gammaproteobacteria	Pseudomonadales	Moraxellaceae	Acinetobacter
105	32	B0VLZ5|RPOC_ACIBS	228.95	31	13	24	16	27	18	36	2	25	39	23	60	35	13	155.119	DNA-directed RNA polymerase subunit beta'	Acinetobacter baumannii (strain SDF)	rpoC PE	Bacteria	Proteobacteria	Gammaproteobacteria	Pseudomonadales	Moraxellaceae	Acinetobacter
105	31	B0VDH9|RPOC_ACIBY	228.95	31	13	24	16	27	18	36	2	25	39	23	60	35	13	155.05	DNA-directed RNA polymerase subunit beta'	Acinetobacter baumannii (strain AYE)	rpoC PE	Bacteria	Proteobacteria	Gammaproteobacteria	Pseudomonadales	Moraxellaceae	Acinetobacter
124	34	Q6FF89|RPOC_ACIAD	224.56	30	13	21	13	27	15	34	1	25	35	21	57	28	13	155.194	DNA-directed RNA polymerase subunit beta'	Acinetobacter baylyi (strain ATCC 33305 / BD413 / ADP1)	rpoC PE	Bacteria	Proteobacteria	Gammaproteobacteria	Pseudomonadales	Moraxellaceae	Acinetobacter
1	8	P33167|EFTU_BURCE	228.73	63	52	53	49	48	50	27	0	97	87	129	111	70	98	42.876	Elongation factor Tu	Burkholderia cepacia	tuf PE	Bacteria	Proteobacteria	Betaproteobacteria	Burkholderiales	Burkholderiaceae	Burkholderia
1	4	A4JAM5|EFTU_BURVG	228.73	63	52	53	49	48	50	27	0	97	87	129	111	70	98	43.033	Elongation factor Tu	Burkholderia vietnamiensis (strain G4 / LMG 22486)	tuf1 PE	Bacteria	Proteobacteria	Betaproteobacteria	Burkholderiales	Burkholderiaceae	Burkholderia
1	5	Q1BRT3|EFTU_BURCA	228.73	63	52	53	49	48	50	27	0	97	87	129	111	70	98	42.934	Elongation factor Tu	Burkholderia cenocepacia (strain AU 1054)	tuf1 PE	Bacteria	Proteobacteria	Betaproteobacteria	Burkholderiales	Burkholderiaceae	Burkholderia
1	7	A0K3L0|EFTU_BURCH	228.73	63	52	53	49	48	50	27	0	97	87	129	111	70	98	42.934	Elongation factor Tu	Burkholderia cenocepacia (strain HI2424)	tuf1 PE	Bacteria	Proteobacteria	Betaproteobacteria	Burkholderiales	Burkholderiaceae	Burkholderia
1	9	Q0BJ48|EFTU_BURCM	228.73	63	52	53	49	48	50	27	0	97	87	129	111	70	98	42.934	Elongation factor Tu	Burkholderia ambifaria (strain ATCC BAA-244 / AMMD)	tuf1 PE	Bacteria	Proteobacteria	Betaproteobacteria	Burkholderiales	Burkholderiaceae	Burkholderia
1	6	Q39KI2|EFTU_BURL3	228.73	63	52	53	49	48	50	27	0	97	87	129	111	70	98	42.934	Elongation factor Tu	Burkholderia lata (strain ATCC 17760 / DSM 23089 / LMG 22485 / NCIMB 9086 / R18194 / 383)	tuf1 PE	Bacteria	Proteobacteria	Betaproteobacteria	Burkholderiales	Burkholderiaceae	Burkholderia
33	1	Q6FF97|EFTU_ACIAD	221.7	58	45	56	52	48	49	25	2	55	89	65	60	54	51	42.955	Elongation factor Tu	Acinetobacter baylyi (strain ATCC 33305 / BD413 / ADP1)	tuf1 PE	Bacteria	Proteobacteria	Gammaproteobacteria	Pseudomonadales	Moraxellaceae	Acinetobacter
15	37	Q62GK3|EFTU_BURMA	219.25	57	45	43	47	42	40	24	0	73	68	107	82	52	70	42.991	Elongation factor Tu	Burkholderia mallei (strain ATCC 23344)	tuf1 PE	Bacteria	Proteobacteria	Betaproteobacteria	Burkholderiales	Burkholderiaceae	Burkholderia
14	35	Q13TF5|EFTU_PARXL	218.66	59	51	43	49	41	47	24	0	78	68	103	84	54	71	43.058	Elongation factor Tu	Paraburkholderia xenovorans (strain LB400)	tuf1 PE	Bacteria	Proteobacteria	Betaproteobacteria	Burkholderiales	Burkholderiaceae	Paraburkholderia
15	40	Q2SU25|EFTU_BURTA	219.25	57	45	43	47	42	40	24	0	73	68	107	82	52	70	42.991	Elongation factor Tu	Burkholderia thailandensis (strain ATCC 700388 / DSM 13276 / CIP 106301 / E264)	tuf1 PE	Bacteria	Proteobacteria	Betaproteobacteria	Burkholderiales	Burkholderiaceae	Burkholderia
15	41	Q63PZ6|EFTU_BURPS	219.25	57	45	43	47	42	40	24	0	73	68	107	82	52	70	42.991	Elongation factor Tu	Burkholderia pseudomallei (strain K96243)	tuf1 PE	Bacteria	Proteobacteria	Betaproteobacteria	Burkholderiales	Burkholderiaceae	Burkholderia
15	44	Q3JMP6|EFTU_BURP1	219.25	57	45	43	47	42	40	24	0	73	68	107	82	52	70	42.991	Elongation factor Tu	Burkholderia pseudomallei (strain 1710b)	tuf1 PE	Bacteria	Proteobacteria	Betaproteobacteria	Burkholderiales	Burkholderiaceae	Burkholderia
15	39	A3NEI1|EFTU_BURP6	219.25	57	45	43	47	42	40	24	0	73	68	107	82	52	70	42.991	Elongation factor Tu	Burkholderia pseudomallei (strain 668)	tuf1 PE	Bacteria	Proteobacteria	Betaproteobacteria	Burkholderiales	Burkholderiaceae	Burkholderia
15	42	A1V8A5|EFTU_BURMS	219.25	57	45	43	47	42	40	24	0	73	68	107	82	52	70	42.991	Elongation factor Tu	Burkholderia mallei (strain SAVP1)	tuf1 PE	Bacteria	Proteobacteria	Betaproteobacteria	Burkholderiales	Burkholderiaceae	Burkholderia
15	43	A3MRT8|EFTU_BURM7	219.25	57	45	43	47	42	40	24	0	73	68	107	82	52	70	42.991	Elongation factor Tu	Burkholderia mallei (strain NCTC 10247)	tuf1 PE	Bacteria	Proteobacteria	Betaproteobacteria	Burkholderiales	Burkholderiaceae	Burkholderia
15	36	A3P0B5|EFTU_BURP0	219.25	57	45	43	47	42	40	24	0	73	68	107	82	52	70	42.991	Elongation factor Tu	Burkholderia pseudomallei (strain 1106a)	tuf1 PE	Bacteria	Proteobacteria	Betaproteobacteria	Burkholderiales	Burkholderiaceae	Burkholderia
15	38	A2S7F9|EFTU_BURM9	219.25	57	45	43	47	42	40	24	0	73	68	107	82	52	70	42.991	Elongation factor Tu	Burkholderia mallei (strain NCTC 10229)	tuf1 PE	Bacteria	Proteobacteria	Betaproteobacteria	Burkholderiales	Burkholderiaceae	Burkholderia
392	371	Q6FDS6|EFG_ACIAD	180.21	39	12	23	17	30	17	23	7	8	23	11	19	15	10	78.797	Elongation factor G	Acinetobacter baylyi (strain ATCC 33305 / BD413 / ADP1)	fusA PE	Bacteria	Proteobacteria	Gammaproteobacteria	Pseudomonadales	Moraxellaceae	Acinetobacter
30	3	A3M1F6|EFTU_ACIBT	218.59	57	43	54	54	49	54	23	1	56	88	67	62	53	58	42.892	Elongation factor Tu	Acinetobacter baumannii (strain ATCC 17978 / CIP 53.77 / LMG 1025 / NCDC KC755 / 5377)	tuf1 PE	Bacteria	Proteobacteria	Gammaproteobacteria	Pseudomonadales	Moraxellaceae	Acinetobacter
30	2	B7H1K5|EFTU_ACIB3	218.59	57	43	54	54	49	54	23	1	56	88	67	62	53	58	42.892	Elongation factor Tu	Acinetobacter baumannii (strain AB307-0294)	tuf PE	Bacteria	Proteobacteria	Gammaproteobacteria	Pseudomonadales	Moraxellaceae	Acinetobacter
23	48	A4SUU7|EFTU_POLAQ	216.93	52	40	45	42	40	39	23	0	70	64	92	78	53	58	43.013	Elongation factor Tu	Polynucleobacter asymbioticus (strain DSM 18221 / CIP 109841 / QLW-P1DMWA-1)	tuf1 PE	Bacteria	Proteobacteria	Betaproteobacteria	Burkholderiales	Burkholderiaceae	Polynucleobacter
10	16	Q6FFK0|ATPB_ACIAD	213.59	63	44	61	61	63	56	22	8	61	90	84	104	89	62	50.311	ATP synthase subunit beta	Acinetobacter baylyi (strain ATCC 33305 / BD413 / ADP1)	atpD PE	Bacteria	Proteobacteria	Gammaproteobacteria	Pseudomonadales	Moraxellaceae	Acinetobacter
2	19	Q5P334|EFTU_AROAE	219.17	49	45	43	39	38	43	22	2	95	90	91	104	72	97	43.204	Elongation factor Tu	Aromatoleum aromaticum (strain EbN1)	tuf1 PE	Bacteria	Proteobacteria	Betaproteobacteria	Rhodocyclales	Rhodocyclaceae	Aromatoleum
28	50	A1WCN6|EFTU2_ACISJ	214.35	53	45	41	47	43	41	22	0	70	56	99	72	47	52	43.243	Elongation factor Tu 2	Acidovorax sp. (strain JS42)	tuf2 PE	Bacteria	Proteobacteria	Betaproteobacteria	Burkholderiales	Comamonadaceae	Acidovorax
20	51	Q8XGZ0|EFTU_RALSO	215.74	50	37	39	47	39	36	22	0	70	65	94	80	50	70	43.167	Elongation factor Tu	Ralstonia solanacearum (strain GMI1000)	tufA PE	Bacteria	Proteobacteria	Betaproteobacteria	Burkholderiales	Burkholderiaceae	Ralstonia
8	20	A6T3K6|EFTU_JANMA	220.11	46	39	34	44	39	34	22	0	79	82	95	92	62	84	43.109	Elongation factor Tu	Janthinobacterium sp. (strain Marseille)	tuf1 PE	Bacteria	Proteobacteria	Betaproteobacteria	Burkholderiales	Oxalobacteraceae	Janthinobacterium
19	49	Q0K5Z9|EFTU_CUPNH	214.72	53	40	43	43	39	44	22	0	71	66	91	80	52	70	43.046	Elongation factor Tu	Cupriavidus necator (strain ATCC 17699 / DSM 428 / KCTC 22496 / NCIMB 10442 / H16 / Stanier 337)	tuf1 PE	Bacteria	Proteobacteria	Betaproteobacteria	Burkholderiales	Burkholderiaceae	Cupriavidus
5	25	A1KB29|EFTU_AZOSB	218.36	47	47	42	45	40	42	22	0	88	90	101	99	64	93	43.116	Elongation factor Tu	Azoarcus sp. (strain BH72)	tuf1 PE	Bacteria	Proteobacteria	Betaproteobacteria	Rhodocyclales	Zoogloeaceae	Azoarcus
10	14	A3M144|ATPB_ACIBT	211.63	61	44	59	59	61	56	21	7	61	89	83	103	89	61	50.274	ATP synthase subunit beta	Acinetobacter baumannii (strain ATCC 17978 / CIP 53.77 / LMG 1025 / NCDC KC755 / 5377)	atpD PE	Bacteria	Proteobacteria	Gammaproteobacteria	Pseudomonadales	Moraxellaceae	Acinetobacter
10	13	B2I102|ATPB_ACIBC	211.63	61	44	59	59	61	56	21	7	61	89	83	103	89	61	50.274	ATP synthase subunit beta	Acinetobacter baumannii (strain ACICU)	atpD PE	Bacteria	Proteobacteria	Gammaproteobacteria	Pseudomonadales	Moraxellaceae	Acinetobacter
10	12	B7I1W4|ATPB_ACIB5	211.63	61	44	59	59	61	56	21	7	61	89	83	103	89	61	50.274	ATP synthase subunit beta	Acinetobacter baumannii (strain AB0057)	atpD PE	Bacteria	Proteobacteria	Gammaproteobacteria	Pseudomonadales	Moraxellaceae	Acinetobacter
10	11	B0VNK4|ATPB_ACIBS	211.63	61	44	59	59	61	56	21	7	61	89	83	103	89	61	50.274	ATP synthase subunit beta	Acinetobacter baumannii (strain SDF)	atpD PE	Bacteria	Proteobacteria	Gammaproteobacteria	Pseudomonadales	Moraxellaceae	Acinetobacter
10	10	B0VBP3|ATPB_ACIBY	211.63	61	44	59	59	61	56	21	7	61	89	83	103	89	61	50.274	ATP synthase subunit beta	Acinetobacter baumannii (strain AYE)	atpD PE	Bacteria	Proteobacteria	Gammaproteobacteria	Pseudomonadales	Moraxellaceae	Acinetobacter
10	15	B7H294|ATPB_ACIB3	211.63	61	44	59	59	61	56	21	7	61	89	83	103	89	61	50.274	ATP synthase subunit beta	Acinetobacter baumannii (strain AB307-0294)	atpD PE	Bacteria	Proteobacteria	Gammaproteobacteria	Pseudomonadales	Moraxellaceae	Acinetobacter
405	124	A3M1G3|RPOB_ACIBT	188.56	25	9	14	8	23	10	21	3	10	20	12	21	12	8	151.323	DNA-directed RNA polymerase subunit beta	Acinetobacter baumannii (strain ATCC 17978 / CIP 53.77 / LMG 1025 / NCDC KC755 / 5377)	rpoB PE	Bacteria	Proteobacteria	Gammaproteobacteria	Pseudomonadales	Moraxellaceae	Acinetobacter
405	123	B2I1Z1|RPOB_ACIBC	188.56	25	9	14	8	23	10	21	3	10	20	12	21	12	8	151.851	DNA-directed RNA polymerase subunit beta	Acinetobacter baumannii (strain ACICU)	rpoB PE	Bacteria	Proteobacteria	Gammaproteobacteria	Pseudomonadales	Moraxellaceae	Acinetobacter
405	122	B7I360|RPOB_ACIB5	188.56	25	9	14	8	23	10	21	3	10	20	12	21	12	8	151.851	DNA-directed RNA polymerase subunit beta	Acinetobacter baumannii (strain AB0057)	rpoB PE	Bacteria	Proteobacteria	Gammaproteobacteria	Pseudomonadales	Moraxellaceae	Acinetobacter
405	120	B0VDI0|RPOB_ACIBY	188.56	25	9	14	8	23	10	21	3	10	20	12	21	12	8	151.851	DNA-directed RNA polymerase subunit beta	Acinetobacter baumannii (strain AYE)	rpoB PE	Bacteria	Proteobacteria	Gammaproteobacteria	Pseudomonadales	Moraxellaceae	Acinetobacter
405	119	B7H1J8|RPOB_ACIB3	188.56	25	9	14	8	23	10	21	3	10	20	12	21	12	8	151.851	DNA-directed RNA polymerase subunit beta	Acinetobacter baumannii (strain AB307-0294)	rpoB PE	Bacteria	Proteobacteria	Gammaproteobacteria	Pseudomonadales	Moraxellaceae	Acinetobacter
9	18	A4G9U0|EFTU_HERAR	218.84	48	38	36	46	41	32	21	1	78	82	94	93	61	85	42.997	Elongation factor Tu	Herminiimonas arsenicoxydans	tuf1 PE	Bacteria	Proteobacteria	Betaproteobacteria	Burkholderiales	Oxalobacteraceae	Herminiimonas
3	17	Q1H4Q1|EFTU1_METFK	221.17	42	32	32	37	31	29	21	1	84	93	106	94	64	99	42.922	Elongation factor Tu 1	Methylobacillus flagellatus (strain KT / ATCC 51484 / DSM 6875)	tuf1 PE	Bacteria	Proteobacteria	Betaproteobacteria	Nitrosomonadales	Methylophilaceae	Methylobacillus
21	56	Q123F6|EFTU_POLSJ	212.1	53	42	40	47	39	40	21	1	72	63	96	77	48	64	42.94	Elongation factor Tu	Polaromonas sp. (strain JS666 / ATCC BAA-500)	tuf1 PE	Bacteria	Proteobacteria	Betaproteobacteria	Burkholderiales	Comamonadaceae	Polaromonas
4	24	Q1H4N9|EFTU2_METFK	220.82	39	29	32	34	31	29	21	0	84	94	100	95	64	101	42.95	Elongation factor Tu 2	Methylobacillus flagellatus (strain KT / ATCC 51484 / DSM 6875)	tuf2 PE	Bacteria	Proteobacteria	Betaproteobacteria	Nitrosomonadales	Methylophilaceae	Methylobacillus
24	53	P42481|EFTU_THIDL	212.86	46	38	39	40	35	36	21	0	68	66	101	65	47	65	43.026	Elongation factor Tu	Thiomonas delicata	tuf PE	Bacteria	Proteobacteria	Proteobacteria	Betaproteobacteria	Burkholderiales	Thiomonas
22	60	A2SLF9|EFTU_METPP	211.65	49	45	44	40	39	40	21	0	73	64	94	77	48	64	43.088	Elongation factor Tu	Methylibium petroleiphilum (strain ATCC BAA-1232 / LMG 22953 / PM1)	tuf1 PE	Bacteria	Proteobacteria	Betaproteobacteria	Burkholderiales	Burkholderiales, not assigned to family	Methylibium
466	138	Q6FF90|RPOB_ACIAD	184.99	25	7	12	6	21	10	20	2	7	17	7	19	9	9	151.484	DNA-directed RNA polymerase subunit beta	Acinetobacter baylyi (strain ATCC 33305 / BD413 / ADP1)	rpoB PE	Bacteria	Proteobacteria	Gammaproteobacteria	Pseudomonadales	Moraxellaceae	Acinetobacter
183	105	A4G9U4|RPOC_HERAR	192.33	19	12	13	16	14	13	20	2	21	23	33	28	18	23	156.152	DNA-directed RNA polymerase subunit beta'	Herminiimonas arsenicoxydans	rpoC PE	Bacteria	Proteobacteria	Betaproteobacteria	Burkholderiales	Oxalobacteraceae	Herminiimonas
405	121	B0VLZ6|RPOB_ACIBS	186.63	24	9	14	8	21	10	20	2	10	20	12	20	12	8	151.865	DNA-directed RNA polymerase subunit beta	Acinetobacter baumannii (strain SDF)	rpoB PE	Bacteria	Proteobacteria	Gammaproteobacteria	Pseudomonadales	Moraxellaceae	Acinetobacter
32	54	A1W2Q5|EFTU1_ACISJ	208.55	52	45	41	47	43	41	20	0	67	56	88	70	43	50	43.227	Elongation factor Tu 1	Acidovorax sp. (strain JS42)	tuf1 PE	Bacteria	Proteobacteria	Betaproteobacteria	Burkholderiales	Comamonadaceae	Acidovorax
27	57	Q79G84|EFTU_BORBR	209.93	41	41	36	37	35	33	20	0	67	65	95	65	44	61	42.916	Elongation factor Tu	Bordetella bronchiseptica (strain ATCC BAA-588 / NCTC 13252 / RB50)	tuf1 PE	Bacteria	Proteobacteria	Betaproteobacteria	Burkholderiales	Alcaligenaceae	Bordetella
27	59	Q79GC6|EFTU_BORPA	209.93	41	41	36	37	35	33	20	0	67	65	95	65	44	61	42.916	Elongation factor Tu	Bordetella parapertussis (strain 12822 / ATCC BAA-587 / NCTC 13253)	tuf1 PE	Bacteria	Proteobacteria	Betaproteobacteria	Burkholderiales	Alcaligenaceae	Bordetella
27	58	Q7TT91|EFTU_BORPE	209.93	41	41	36	37	35	33	20	0	67	65	95	65	44	61	42.916	Elongation factor Tu	Bordetella pertussis (strain Tohama I / ATCC BAA-589 / NCTC 13251)	tuf1 PE	Bacteria	Proteobacteria	Betaproteobacteria	Burkholderiales	Alcaligenaceae	Bordetella
19	61	Q46WC7|EFTU_CUPPJ	209.34	47	38	41	37	36	41	20	0	67	61	83	73	47	63	43.031	Elongation factor Tu	Cupriavidus pinatubonensis (strain JMP 134 / LMG 1197)	tuf1 PE	Bacteria	Proteobacteria	Betaproteobacteria	Burkholderiales	Burkholderiaceae	Cupriavidus
19	62	Q1LI13|EFTU_CUPMC	209.34	47	38	41	37	36	41	20	0	67	61	83	73	47	63	43.088	Elongation factor Tu	Cupriavidus metallidurans (strain ATCC 43123 / DSM 2839 / NBRC 102507 / CH34)	tuf1 PE	Bacteria	Proteobacteria	Betaproteobacteria	Burkholderiales	Burkholderiaceae	Cupriavidus
149	134	A1TKQ5|CH60_ACIAC	194.01	40	33	26	39	22	25	20	0	28	26	43	24	24	18	57.008	60 kDa chaperonin	Acidovorax citrulli (strain AAC00-1)	groL PE	Bacteria	Proteobacteria	Betaproteobacteria	Burkholderiales	Comamonadaceae	Acidovorax
392	395	A3M306|EFG_ACIBT	171.52	30	12	21	15	22	17	19	4	8	20	10	15	15	9	78.84	Elongation factor G	Acinetobacter baumannii (strain ATCC 17978 / CIP 53.77 / LMG 1025 / NCDC KC755 / 5377)	fusA PE	Bacteria	Proteobacteria	Gammaproteobacteria	Pseudomonadales	Moraxellaceae	Acinetobacter
392	393	B2HUQ4|EFG_ACIBC	171.52	30	12	21	15	22	17	19	4	8	20	10	15	15	9	78.84	Elongation factor G	Acinetobacter baumannii (strain ACICU)	fusA PE	Bacteria	Proteobacteria	Gammaproteobacteria	Pseudomonadales	Moraxellaceae	Acinetobacter
392	391	B7I7S1|EFG_ACIB5	171.52	30	12	21	15	22	17	19	4	8	20	10	15	15	9	78.84	Elongation factor G	Acinetobacter baumannii (strain AB0057)	fusA PE	Bacteria	Proteobacteria	Gammaproteobacteria	Pseudomonadales	Moraxellaceae	Acinetobacter
392	392	B0VTG3|EFG_ACIBS	171.52	30	12	21	15	22	17	19	4	8	20	10	15	15	9	78.866	Elongation factor G	Acinetobacter baumannii (strain SDF)	fusA PE	Bacteria	Proteobacteria	Gammaproteobacteria	Pseudomonadales	Moraxellaceae	Acinetobacter
392	396	B0V8Y3|EFG_ACIBY	171.52	30	12	21	15	22	17	19	4	8	20	10	15	15	9	78.84	Elongation factor G	Acinetobacter baumannii (strain AYE)	fusA PE	Bacteria	Proteobacteria	Gammaproteobacteria	Pseudomonadales	Moraxellaceae	Acinetobacter
392	394	B7GYM8|EFG_ACIB3	171.52	30	12	21	15	22	17	19	4	8	20	10	15	15	9	78.806	Elongation factor G	Acinetobacter baumannii (strain AB307-0294)	fusA PE	Bacteria	Proteobacteria	Gammaproteobacteria	Pseudomonadales	Moraxellaceae	Acinetobacter
183	115	A6T3L2|RPOC_JANMA	188.95	17	10	12	14	12	11	19	2	20	22	29	27	17	18	156.121	DNA-directed RNA polymerase subunit beta'	Janthinobacterium sp. (strain Marseille)	rpoC PE	Bacteria	Proteobacteria	Betaproteobacteria	Burkholderiales	Oxalobacteraceae	Janthinobacterium
6	68	Q7M7F1|EFTU_CHRVO	212.47	40	40	35	36	34	33	19	1	78	87	97	101	67	91	43.072	Elongation factor Tu	Chromobacterium violaceum (strain ATCC 12472 / DSM 30191 / JCM 1249 / NBRC 12614 / NCIMB 9131 / NCTC 9757)	tuf1 PE	Bacteria	Proteobacteria	Betaproteobacteria	Neisseriales	Chromobacteriaceae	Chromobacterium
283	253	Q8XUZ9|RPOC_RALSO	183.39	18	10	11	16	12	9	19	1	15	15	30	21	12	15	155.076	DNA-directed RNA polymerase subunit beta'	Ralstonia solanacearum (strain GMI1000)	rpoC PE	Bacteria	Proteobacteria	Betaproteobacteria	Burkholderiales	Burkholderiaceae	Ralstonia
27	72	Q2L2G6|EFTU_BORA1	206.88	37	36	31	32	30	28	19	0	65	62	80	63	42	60	42.903	Elongation factor Tu	Bordetella avium (strain 197N)	tuf1 PE	Bacteria	Proteobacteria	Betaproteobacteria	Burkholderiales	Alcaligenaceae	Bordetella
44	139	A4VHM8|EFTU2_PSEU5	200.49	38	34	31	33	29	31	19	0	47	58	53	60	37	42	43.518	Elongation factor Tu 2	Pseudomonas stutzeri (strain A1501)	tuf2 PE	Bacteria	Proteobacteria	Gammaproteobacteria	Pseudomonadales	Pseudomonadaceae	Pseudomonas
43	181	Q0VSL7|EFTU_ALCBS	204	34	31	29	30	27	29	19	0	49	57	60	58	36	43	43.222	Elongation factor Tu	Alcanivorax borkumensis (strain ATCC 700651 / DSM 11573 / NCIMB 13689 / SK2)	tuf1 PE	Bacteria	Proteobacteria	Gammaproteobacteria	Oceanospirillales	Alcanivoracaceae	Alcanivorax
91	208	B1XXY9|CH60_LEPCP	187.55	34	27	25	34	20	24	19	0	37	36	47	30	32	28	57.31	60 kDa chaperonin	Leptothrix cholodnii (strain ATCC 51168 / LMG 8142 / SP-6)	groL PE	Bacteria	Proteobacteria	Betaproteobacteria	Burkholderiales	Comamonadaceae	Leptothrix
14	67	A1TJ05|EFTU_ACIAC	207.29	43	39	38	37	36	38	19	0	69	62	92	74	47	63	43.128	Elongation factor Tu	Acidovorax citrulli (strain AAC00-1)	tuf1 PE	Bacteria	Proteobacteria	Betaproteobacteria	Burkholderiales	Comamonadaceae	Acidovorax
44	140	A4XZ92|EFTU_PSEMY	200.49	38	34	31	33	29	31	19	0	47	58	53	60	37	42	43.588	Elongation factor Tu	Pseudomonas mendocina (strain ymp)	tuf PE	Bacteria	Proteobacteria	Gammaproteobacteria	Pseudomonadales	Pseudomonadaceae	Pseudomonas
85	207	A2SCV1|CH60_METPP	188.64	36	27	25	35	22	24	19	0	36	36	42	33	32	33	57.391	60 kDa chaperonin	Methylibium petroleiphilum (strain ATCC BAA-1232 / LMG 22953 / PM1)	groL PE	Bacteria	Proteobacteria	Betaproteobacteria	Burkholderiales	Burkholderiales, not assigned to family	Methylibium
84	52	Q6FFK2|ATPA_ACIAD	193.18	36	30	34	36	26	32	18	3	33	42	31	40	38	30	55.999	ATP synthase subunit alpha	Acinetobacter baylyi (strain ATCC 33305 / BD413 / ADP1)	atpA PE	Bacteria	Proteobacteria	Gammaproteobacteria	Pseudomonadales	Moraxellaceae	Acinetobacter
13	22	A1W2T7|ATPB_ACISJ	203.08	52	38	40	52	32	40	18	1	69	74	103	72	79	64	50.618	ATP synthase subunit beta	Acidovorax sp. (strain JS42)	atpD PE	Bacteria	Proteobacteria	Betaproteobacteria	Burkholderiales	Comamonadaceae	Acidovorax
177	258	A1W3W8|CH60_ACISJ	176.9	37	25	23	36	21	26	18	1	26	23	37	23	24	17	57.197	60 kDa chaperonin	Acidovorax sp. (strain JS42)	groL PE	Bacteria	Proteobacteria	Betaproteobacteria	Burkholderiales	Comamonadaceae	Acidovorax
13	21	B9MBA3|ATPB_ACIET	203.08	52	38	40	52	32	40	18	1	69	74	103	72	79	64	50.59	ATP synthase subunit beta	Acidovorax ebreus (strain TPSY)	atpD PE	Bacteria	Proteobacteria	Betaproteobacteria	Burkholderiales	Comamonadaceae	Acidovorax
46	297	Q02T82|EFTU_PSEAB	196.85	34	31	29	27	29	29	18	0	45	57	51	59	36	42	43.37	Elongation factor Tu	Pseudomonas aeruginosa (strain UCBPP-PA14)	tuf1 PE	Bacteria	Proteobacteria	Gammaproteobacteria	Pseudomonadales	Pseudomonadaceae	Pseudomonas
46	299	P09591|EFTU_PSEAE	196.85	34	31	29	27	29	29	18	0	45	57	51	59	36	42	43.37	Elongation factor Tu	Pseudomonas aeruginosa (strain ATCC 15692 / DSM 22644 / CIP 104116 / JCM 14847 / LMG 12228 / 1C / PRS 101 / PAO1)	tufA PE	Bacteria	Proteobacteria	Gammaproteobacteria	Pseudomonadales	Pseudomonadaceae	Pseudomonas
245	191	B4E5B2|RPOB_BURCJ	174.88	15	8	8	9	10	9	18	0	20	22	22	22	16	20	153.241	DNA-directed RNA polymerase subunit beta	Burkholderia cenocepacia (strain ATCC BAA-245 / DSM 16553 / LMG 16656 / NCTC 13227 / J2315 / CF5610)	rpoB PE	Bacteria	Proteobacteria	Betaproteobacteria	Burkholderiales	Burkholderiaceae	Burkholderia
245	200	P0C151|RPOB_BURMA	174.88	15	8	8	9	10	9	18	0	20	22	22	22	16	20	153.15	DNA-directed RNA polymerase subunit beta	Burkholderia mallei (strain ATCC 23344)	rpoB PE	Bacteria	Proteobacteria	Betaproteobacteria	Burkholderiales	Burkholderiaceae	Burkholderia
245	205	Q13TG2|RPOB_PARXL	174.88	15	8	8	9	10	9	18	0	20	22	22	22	16	20	153.056	DNA-directed RNA polymerase subunit beta	Paraburkholderia xenovorans (strain LB400)	rpoB PE	Bacteria	Proteobacteria	Betaproteobacteria	Burkholderiales	Burkholderiaceae	Paraburkholderia
245	186	A4JAN2|RPOB_BURVG	174.88	15	8	8	9	10	9	18	0	20	22	22	22	16	20	153.373	DNA-directed RNA polymerase subunit beta	Burkholderia vietnamiensis (strain G4 / LMG 22486)	rpoB PE	Bacteria	Proteobacteria	Betaproteobacteria	Burkholderiales	Burkholderiaceae	Burkholderia
245	199	Q2SU19|RPOB_BURTA	174.88	15	8	8	9	10	9	18	0	20	22	22	22	16	20	153.149	DNA-directed RNA polymerase subunit beta	Burkholderia thailandensis (strain ATCC 700388 / DSM 13276 / CIP 106301 / E264)	rpoB PE	Bacteria	Proteobacteria	Betaproteobacteria	Burkholderiales	Burkholderiaceae	Burkholderia
245	201	Q63Q03|RPOB_BURPS	174.88	15	8	8	9	10	9	18	0	20	22	22	22	16	20	153.15	DNA-directed RNA polymerase subunit beta	Burkholderia pseudomallei (strain K96243)	rpoB PE	Bacteria	Proteobacteria	Betaproteobacteria	Burkholderiales	Burkholderiaceae	Burkholderia
245	198	Q3JMQ3|RPOB_BURP1	174.88	15	8	8	9	10	9	18	0	20	22	22	22	16	20	153.15	DNA-directed RNA polymerase subunit beta	Burkholderia pseudomallei (strain 1710b)	rpoB PE	Bacteria	Proteobacteria	Betaproteobacteria	Burkholderiales	Burkholderiaceae	Burkholderia
245	196	A3NEI7|RPOB_BURP6	174.88	15	8	8	9	10	9	18	0	20	22	22	22	16	20	153.15	DNA-directed RNA polymerase subunit beta	Burkholderia pseudomallei (strain 668)	rpoB PE	Bacteria	Proteobacteria	Betaproteobacteria	Burkholderiales	Burkholderiaceae	Burkholderia
245	197	A1V8B2|RPOB_BURMS	174.88	15	8	8	9	10	9	18	0	20	22	22	22	16	20	153.14	DNA-directed RNA polymerase subunit beta	Burkholderia mallei (strain SAVP1)	rpoB PE	Bacteria	Proteobacteria	Betaproteobacteria	Burkholderiales	Burkholderiaceae	Burkholderia
245	202	A3MRU5|RPOB_BURM7	174.88	15	8	8	9	10	9	18	0	20	22	22	22	16	20	153.15	DNA-directed RNA polymerase subunit beta	Burkholderia mallei (strain NCTC 10247)	rpoB PE	Bacteria	Proteobacteria	Betaproteobacteria	Burkholderiales	Burkholderiaceae	Burkholderia
245	190	Q1BRU0|RPOB_BURCA	174.88	15	8	8	9	10	9	18	0	20	22	22	22	16	20	153.279	DNA-directed RNA polymerase subunit beta	Burkholderia cenocepacia (strain AU 1054)	rpoB PE	Bacteria	Proteobacteria	Betaproteobacteria	Burkholderiales	Burkholderiaceae	Burkholderia
245	188	A0K3L7|RPOB_BURCH	174.88	15	8	8	9	10	9	18	0	20	22	22	22	16	20	153.279	DNA-directed RNA polymerase subunit beta	Burkholderia cenocepacia (strain HI2424)	rpoB PE	Bacteria	Proteobacteria	Betaproteobacteria	Burkholderiales	Burkholderiaceae	Burkholderia
245	193	Q0BJ54|RPOB_BURCM	174.88	15	8	8	9	10	9	18	0	20	22	22	22	16	20	153.27	DNA-directed RNA polymerase subunit beta	Burkholderia ambifaria (strain ATCC BAA-244 / AMMD)	rpoB PE	Bacteria	Proteobacteria	Betaproteobacteria	Burkholderiales	Burkholderiaceae	Burkholderia
245	194	A3P0C5|RPOB_BURP0	174.88	15	8	8	9	10	9	18	0	20	22	22	22	16	20	153.15	DNA-directed RNA polymerase subunit beta	Burkholderia pseudomallei (strain 1106a)	rpoB PE	Bacteria	Proteobacteria	Betaproteobacteria	Burkholderiales	Burkholderiaceae	Burkholderia
44	141	A4VHL6|EFTU1_PSEU5	198.25	38	34	31	33	29	31	18	0	46	57	53	59	37	40	43.446	Elongation factor Tu 1	Pseudomonas stutzeri (strain A1501)	tuf1 PE	Bacteria	Proteobacteria	Gammaproteobacteria	Pseudomonadales	Pseudomonadaceae	Pseudomonas
39	118	A1WHC3|EFTU_VEREI	200.74	42	37	33	32	31	33	18	0	62	51	70	64	44	44	43.183	Elongation factor Tu	Verminephrobacter eiseniae (strain EF01-2)	tuf1 PE	Bacteria	Proteobacteria	Betaproteobacteria	Burkholderiales	Comamonadaceae	Verminephrobacter
245	203	A9ADI5|RPOB_BURM1	174.88	15	8	8	9	10	9	18	0	20	22	22	22	16	20	153.215	DNA-directed RNA polymerase subunit beta	Burkholderia multivorans (strain ATCC 17616 / 249)	rpoB PE	Bacteria	Proteobacteria	Betaproteobacteria	Burkholderiales	Burkholderiaceae	Burkholderia
245	204	B2T759|RPOB_PARPJ	174.88	15	8	8	9	10	9	18	0	20	22	22	22	16	20	153.057	DNA-directed RNA polymerase subunit beta	Paraburkholderia phytofirmans (strain DSM 17436 / LMG 22146 / PsJN)	rpoB PE	Bacteria	Proteobacteria	Betaproteobacteria	Burkholderiales	Burkholderiaceae	Paraburkholderia
245	192	B1YRC2|RPOB_BURA4	174.88	15	8	8	9	10	9	18	0	20	22	22	22	16	20	153.254	DNA-directed RNA polymerase subunit beta	Burkholderia ambifaria (strain MC40-6)	rpoB PE	Bacteria	Proteobacteria	Betaproteobacteria	Burkholderiales	Burkholderiaceae	Burkholderia
245	189	B1JU14|RPOB_BURCC	174.88	15	8	8	9	10	9	18	0	20	22	22	22	16	20	153.279	DNA-directed RNA polymerase subunit beta	Burkholderia cenocepacia (strain MC0-3)	rpoB PE	Bacteria	Proteobacteria	Betaproteobacteria	Burkholderiales	Burkholderiaceae	Burkholderia
245	195	A2S7G6|RPOB_BURM9	174.88	15	8	8	9	10	9	18	0	20	22	22	22	16	20	153.15	DNA-directed RNA polymerase subunit beta	Burkholderia mallei (strain NCTC 10229)	rpoB PE	Bacteria	Proteobacteria	Betaproteobacteria	Burkholderiales	Burkholderiaceae	Burkholderia
245	187	Q39KH5|RPOB_BURL3	174.88	15	8	8	9	10	9	18	0	20	22	22	22	16	20	153.356	DNA-directed RNA polymerase subunit beta	Burkholderia lata (strain ATCC 17760 / DSM 23089 / LMG 22485 / NCIMB 9086 / R18194 / 383)	rpoB PE	Bacteria	Proteobacteria	Betaproteobacteria	Burkholderiales	Burkholderiaceae	Burkholderia
174	148	C5CPP8|CH60_VARPS	188.74	34	26	20	33	21	18	18	0	23	24	34	26	22	22	57.421	60 kDa chaperonin	Variovorax paradoxus (strain S110)	groL PE	Bacteria	Proteobacteria	Betaproteobacteria	Burkholderiales	Comamonadaceae	Variovorax
264	110	A3M836|CH60_ACIBT	182.14	39	27	33	28	36	33	17	3	10	24	14	30	20	17	57.167	60 kDa chaperonin	Acinetobacter baumannii (strain ATCC 17978 / CIP 53.77 / LMG 1025 / NCDC KC755 / 5377)	groL PE	Bacteria	Proteobacteria	Gammaproteobacteria	Pseudomonadales	Moraxellaceae	Acinetobacter
264	111	B2HXB6|CH60_ACIBC	182.14	39	27	33	28	36	33	17	3	10	24	14	30	20	17	57.412	60 kDa chaperonin	Acinetobacter baumannii (strain ACICU)	groL PE	Bacteria	Proteobacteria	Gammaproteobacteria	Pseudomonadales	Moraxellaceae	Acinetobacter
264	109	B7I618|CH60_ACIB5	182.14	39	27	33	28	36	33	17	3	10	24	14	30	20	17	57.167	60 kDa chaperonin	Acinetobacter baumannii (strain AB0057)	groL PE	Bacteria	Proteobacteria	Gammaproteobacteria	Pseudomonadales	Moraxellaceae	Acinetobacter
264	106	B0VSP5|CH60_ACIBS	182.14	40	27	33	28	36	33	17	3	10	24	14	30	20	17	56.921	60 kDa chaperonin	Acinetobacter baumannii (strain SDF)	groL PE	Bacteria	Proteobacteria	Gammaproteobacteria	Pseudomonadales	Moraxellaceae	Acinetobacter
264	107	B0VDR6|CH60_ACIBY	182.14	39	27	33	28	36	33	17	3	10	24	14	30	20	17	57.167	60 kDa chaperonin	Acinetobacter baumannii (strain AYE)	groL PE	Bacteria	Proteobacteria	Gammaproteobacteria	Pseudomonadales	Moraxellaceae	Acinetobacter
264	108	B7GY36|CH60_ACIB3	182.14	39	27	33	28	36	33	17	3	10	24	14	30	20	17	57.167	60 kDa chaperonin	Acinetobacter baumannii (strain AB307-0294)	groL PE	Bacteria	Proteobacteria	Gammaproteobacteria	Pseudomonadales	Moraxellaceae	Acinetobacter
252	100	Q6F8P6|CH60_ACIAD	180.96	40	26	33	25	36	31	17	2	11	27	14	27	20	18	57.171	60 kDa chaperonin	Acinetobacter baylyi (strain ATCC 33305 / BD413 / ADP1)	groL PE	Bacteria	Proteobacteria	Gammaproteobacteria	Pseudomonadales	Moraxellaceae	Acinetobacter
295	216	A2SLG5|RPOB_METPP	170.9	14	9	7	10	9	7	17	2	20	19	22	16	14	16	152.766	DNA-directed RNA polymerase subunit beta	Methylibium petroleiphilum (strain ATCC BAA-1232 / LMG 22953 / PM1)	rpoB PE	Bacteria	Proteobacteria	Betaproteobacteria	Burkholderiales	Burkholderiales, not assigned to family	Methylibium
341	271	A9IJ25|RPOB_BORPD	171.07	17	8	8	7	11	8	17	1	15	18	16	20	13	16	153.39	DNA-directed RNA polymerase subunit beta	Bordetella petrii (strain ATCC BAA-461 / DSM 12804 / CCUG 43448)	rpoB PE	Bacteria	Proteobacteria	Betaproteobacteria	Burkholderiales	Alcaligenaceae	Bordetella
21	81	A1VIP8|EFTU_POLNA	200.82	46	39	34	44	36	34	17	1	64	52	87	66	41	51	42.946	Elongation factor Tu	Polaromonas naphthalenivorans (strain CJ2)	tuf1 PE	Bacteria	Proteobacteria	Betaproteobacteria	Burkholderiales	Comamonadaceae	Polaromonas
322	294	Q02T86|RPOC_PSEAB	170.77	15	10	11	11	12	10	17	0	16	17	21	16	15	15	154.383	DNA-directed RNA polymerase subunit beta'	Pseudomonas aeruginosa (strain UCBPP-PA14)	rpoC PE	Bacteria	Proteobacteria	Gammaproteobacteria	Pseudomonadales	Pseudomonadaceae	Pseudomonas
322	295	Q9HWC9|RPOC_PSEAE	170.77	15	10	11	11	12	10	17	0	16	17	21	16	15	15	154.383	DNA-directed RNA polymerase subunit beta'	Pseudomonas aeruginosa (strain ATCC 15692 / DSM 22644 / CIP 104116 / JCM 14847 / LMG 12228 / 1C / PRS 101 / PAO1)	rpoC PE	Bacteria	Proteobacteria	Gammaproteobacteria	Pseudomonadales	Pseudomonadaceae	Pseudomonas
300	242	B4E5B3|RPOC_BURCJ	180.5	16	10	11	13	12	9	17	0	15	15	27	21	13	14	156.179	DNA-directed RNA polymerase subunit beta'	Burkholderia cenocepacia (strain ATCC BAA-245 / DSM 16553 / LMG 16656 / NCTC 13227 / J2315 / CF5610)	rpoC PE	Bacteria	Proteobacteria	Betaproteobacteria	Burkholderiales	Burkholderiaceae	Burkholderia
44	544	Q4K519|EFTU_PSEF5	192.32	30	30	27	25	25	27	17	0	42	51	46	53	34	38	43.713	Elongation factor Tu	Pseudomonas fluorescens (strain ATCC BAA-477 / NRRL B-23932 / Pf-5)	tuf1 PE	Bacteria	Proteobacteria	Gammaproteobacteria	Pseudomonadales	Pseudomonadaceae	Pseudomonas
336	268	A1WCM8|RPOC_ACISJ	176.97	16	8	10	15	10	8	17	0	12	14	31	18	11	12	154.585	DNA-directed RNA polymerase subunit beta'	Acidovorax sp. (strain JS42)	rpoC PE	Bacteria	Proteobacteria	Betaproteobacteria	Burkholderiales	Comamonadaceae	Acidovorax
300	226	Q62GJ7|RPOC_BURMA	180.5	16	10	11	13	12	9	17	0	15	15	27	21	13	14	155.934	DNA-directed RNA polymerase subunit beta'	Burkholderia mallei (strain ATCC 23344)	rpoC PE	Bacteria	Proteobacteria	Betaproteobacteria	Burkholderiales	Burkholderiaceae	Burkholderia
35	331	A5EX84|EFTU_DICNV	202.44	33	27	28	27	29	25	17	0	54	69	56	73	44	67	43.165	Elongation factor Tu	Dichelobacter nodosus (strain VCS1703A)	tuf PE	Bacteria	Proteobacteria	Gammaproteobacteria	Cardiobacteriales	Cardiobacteriaceae	Dichelobacter
261	222	Q7WRD8|RPOC_BORBR	180.45	16	11	12	13	13	11	17	0	17	17	27	22	17	15	156.24	DNA-directed RNA polymerase subunit beta'	Bordetella bronchiseptica (strain ATCC BAA-588 / NCTC 13252 / RB50)	rpoC PE	Bacteria	Proteobacteria	Betaproteobacteria	Burkholderiales	Alcaligenaceae	Bordetella
261	220	Q7W2G8|RPOC_BORPA	180.45	16	11	12	13	13	11	17	0	17	17	27	22	17	15	156.24	DNA-directed RNA polymerase subunit beta'	Bordetella parapertussis (strain 12822 / ATCC BAA-587 / NCTC 13253)	rpoC PE	Bacteria	Proteobacteria	Betaproteobacteria	Burkholderiales	Alcaligenaceae	Bordetella
261	221	Q7W0R8|RPOC_BORPE	180.45	16	11	12	13	13	11	17	0	17	17	27	22	17	15	156.24	DNA-directed RNA polymerase subunit beta'	Bordetella pertussis (strain Tohama I / ATCC BAA-589 / NCTC 13251)	rpoC PE	Bacteria	Proteobacteria	Betaproteobacteria	Burkholderiales	Alcaligenaceae	Bordetella
283	252	Q46WD5|RPOC_CUPPJ	179.7	16	10	11	14	12	9	17	0	15	15	28	21	12	15	155.936	DNA-directed RNA polymerase subunit beta'	Cupriavidus pinatubonensis (strain JMP 134 / LMG 1197)	rpoC PE	Bacteria	Proteobacteria	Betaproteobacteria	Burkholderiales	Burkholderiaceae	Cupriavidus
283	255	Q1LI21|RPOC_CUPMC	179.7	16	10	11	14	12	9	17	0	15	15	28	21	12	15	155.726	DNA-directed RNA polymerase subunit beta'	Cupriavidus metallidurans (strain ATCC 43123 / DSM 2839 / NBRC 102507 / CH34)	rpoC PE	Bacteria	Proteobacteria	Betaproteobacteria	Burkholderiales	Burkholderiaceae	Cupriavidus
300	224	Q13TG3|RPOC_PARXL	180.5	16	10	11	13	12	9	17	0	15	15	27	21	13	14	156.317	DNA-directed RNA polymerase subunit beta'	Paraburkholderia xenovorans (strain LB400)	rpoC PE	Bacteria	Proteobacteria	Betaproteobacteria	Burkholderiales	Burkholderiaceae	Paraburkholderia
300	243	A4JAN3|RPOC_BURVG	180.5	16	10	11	13	12	9	17	0	15	15	27	21	13	14	156.188	DNA-directed RNA polymerase subunit beta'	Burkholderia vietnamiensis (strain G4 / LMG 22486)	rpoC PE	Bacteria	Proteobacteria	Betaproteobacteria	Burkholderiales	Burkholderiaceae	Burkholderia
300	230	Q2SU20|RPOC_BURTA	180.5	16	10	11	13	12	9	17	0	15	15	27	21	13	14	156.126	DNA-directed RNA polymerase subunit beta'	Burkholderia thailandensis (strain ATCC 700388 / DSM 13276 / CIP 106301 / E264)	rpoC PE	Bacteria	Proteobacteria	Betaproteobacteria	Burkholderiales	Burkholderiaceae	Burkholderia
300	241	Q63Q04|RPOC_BURPS	180.5	16	10	11	13	12	9	17	0	15	15	27	21	13	14	155.992	DNA-directed RNA polymerase subunit beta'	Burkholderia pseudomallei (strain K96243)	rpoC PE	Bacteria	Proteobacteria	Betaproteobacteria	Burkholderiales	Burkholderiaceae	Burkholderia
16	23	Q12GQ0|ATPB_POLSJ	200.15	52	33	36	48	35	39	17	0	68	73	95	71	76	63	50.337	ATP synthase subunit beta	Polaromonas sp. (strain JS666 / ATCC BAA-500)	atpD PE	Bacteria	Proteobacteria	Betaproteobacteria	Burkholderiales	Comamonadaceae	Polaromonas
300	238	Q3JMQ4|RPOC_BURP1	180.5	16	10	11	13	12	9	17	0	15	15	27	21	13	14	155.992	DNA-directed RNA polymerase subunit beta'	Burkholderia pseudomallei (strain 1710b)	rpoC PE	Bacteria	Proteobacteria	Betaproteobacteria	Burkholderiales	Burkholderiaceae	Burkholderia
300	239	A3NEI6|RPOC_BURP6	180.5	16	10	11	13	12	9	17	0	15	15	27	21	13	14	155.992	DNA-directed RNA polymerase subunit beta'	Burkholderia pseudomallei (strain 668)	rpoC PE	Bacteria	Proteobacteria	Betaproteobacteria	Burkholderiales	Burkholderiaceae	Burkholderia
300	227	A1V8B1|RPOC_BURMS	180.5	16	10	11	13	12	9	17	0	15	15	27	21	13	14	155.934	DNA-directed RNA polymerase subunit beta'	Burkholderia mallei (strain SAVP1)	rpoC PE	Bacteria	Proteobacteria	Betaproteobacteria	Burkholderiales	Burkholderiaceae	Burkholderia
225	170	Q2YB04|RPOC_NITMU	181.98	16	12	13	13	14	11	17	0	21	22	26	24	18	18	156.213	DNA-directed RNA polymerase subunit beta'	Nitrosospira multiformis (strain ATCC 25196 / NCIMB 11849 / C 71)	rpoC PE	Bacteria	Proteobacteria	Betaproteobacteria	Nitrosomonadales	Nitrosomonadaceae	Nitrosospira
300	232	Q1BRU1|RPOC_BURCA	180.5	16	10	11	13	12	9	17	0	15	15	27	21	13	14	156.129	DNA-directed RNA polymerase subunit beta'	Burkholderia cenocepacia (strain AU 1054)	rpoC PE	Bacteria	Proteobacteria	Betaproteobacteria	Burkholderiales	Burkholderiaceae	Burkholderia
300	231	A0K3L8|RPOC_BURCH	180.5	16	10	11	13	12	9	17	0	15	15	27	21	13	14	156.129	DNA-directed RNA polymerase subunit beta'	Burkholderia cenocepacia (strain HI2424)	rpoC PE	Bacteria	Proteobacteria	Betaproteobacteria	Burkholderiales	Burkholderiaceae	Burkholderia
47	217	Q1Q8P2|EFTU_PSYCK	196.44	31	21	29	28	26	22	17	0	41	60	52	46	37	51	43.076	Elongation factor Tu	Psychrobacter cryohalolentis (strain ATCC BAA-1226 / DSM 17306 / VKM B-2378 / K5)	tuf1 PE	Bacteria	Proteobacteria	Gammaproteobacteria	Pseudomonadales	Moraxellaceae	Psychrobacter
56	146	Q21RV6|EFTU2_RHOFT	199.28	34	26	28	28	27	24	17	0	47	47	53	41	30	44	42.977	Elongation factor Tu 2	Rhodoferax ferrireducens (strain ATCC BAA-621 / DSM 15236 / T118)	tuf2 PE	Bacteria	Proteobacteria	Betaproteobacteria	Burkholderiales	Comamonadaceae	Rhodoferax
300	235	Q0BJ53|RPOC_BURCM	180.5	16	10	11	13	12	9	17	0	15	15	27	21	13	14	156.248	DNA-directed RNA polymerase subunit beta'	Burkholderia ambifaria (strain ATCC BAA-244 / AMMD)	rpoC PE	Bacteria	Proteobacteria	Betaproteobacteria	Burkholderiales	Burkholderiaceae	Burkholderia
59	360	A5WH42|EFTU2_PSYWF	195.14	29	21	26	26	22	23	17	0	37	54	48	40	32	44	43.195	Elongation factor Tu 2	Psychrobacter sp. (strain PRwf-1)	tuf2 PE	Bacteria	Proteobacteria	Gammaproteobacteria	Pseudomonadales	Moraxellaceae	Psychrobacter
300	240	A3P0C4|RPOC_BURP0	180.5	16	10	11	13	12	9	17	0	15	15	27	21	13	14	155.992	DNA-directed RNA polymerase subunit beta'	Burkholderia pseudomallei (strain 1106a)	rpoC PE	Bacteria	Proteobacteria	Betaproteobacteria	Burkholderiales	Burkholderiaceae	Burkholderia
261	219	Q2L2L3|RPOC_BORA1	180.45	16	11	12	13	13	11	17	0	17	17	27	22	17	15	156.47	DNA-directed RNA polymerase subunit beta'	Bordetella avium (strain 197N)	rpoC PE	Bacteria	Proteobacteria	Betaproteobacteria	Burkholderiales	Alcaligenaceae	Bordetella
111	210	A1VJZ8|CH602_POLNA	181.66	30	25	19	29	25	17	17	0	34	31	35	34	28	30	57.535	60 kDa chaperonin 2	Polaromonas naphthalenivorans (strain CJ2)	groL2 PE	Bacteria	Proteobacteria	Betaproteobacteria	Burkholderiales	Comamonadaceae	Polaromonas
283	254	Q0K607|RPOC_CUPNH	179.7	16	10	11	14	12	9	17	0	15	15	28	21	12	15	156.035	DNA-directed RNA polymerase subunit beta'	Cupriavidus necator (strain ATCC 17699 / DSM 428 / KCTC 22496 / NCIMB 10442 / H16 / Stanier 337)	rpoC PE	Bacteria	Proteobacteria	Betaproteobacteria	Burkholderiales	Burkholderiaceae	Cupriavidus
46	298	A6UZH4|EFTU_PSEA7	194.45	34	31	29	27	29	29	17	0	44	56	51	58	36	40	43.37	Elongation factor Tu	Pseudomonas aeruginosa (strain PA7)	tuf1 PE	Bacteria	Proteobacteria	Gammaproteobacteria	Pseudomonadales	Pseudomonadaceae	Pseudomonas
322	293	A6UZI2|RPOC_PSEA7	170.77	15	10	11	11	12	10	17	0	16	17	21	16	15	15	154.369	DNA-directed RNA polymerase subunit beta'	Pseudomonas aeruginosa (strain PA7)	rpoC PE	Bacteria	Proteobacteria	Gammaproteobacteria	Pseudomonadales	Pseudomonadaceae	Pseudomonas
245	309	B2JIH4|RPOB_PARP8	167.39	14	7	7	8	9	8	17	0	16	19	19	15	14	16	153.039	DNA-directed RNA polymerase subunit beta	Paraburkholderia phymatum (strain DSM 17167 / CIP 108236 / LMG 21445 / STM815)	rpoB PE	Bacteria	Proteobacteria	Betaproteobacteria	Burkholderiales	Burkholderiaceae	Paraburkholderia
300	225	B2JIH3|RPOC_PARP8	180.5	16	10	11	13	12	9	17	0	15	15	27	21	13	14	156.478	DNA-directed RNA polymerase subunit beta'	Paraburkholderia phymatum (strain DSM 17167 / CIP 108236 / LMG 21445 / STM815)	rpoC PE	Bacteria	Proteobacteria	Betaproteobacteria	Burkholderiales	Burkholderiaceae	Paraburkholderia
327	276	A1WK56|RPOC_VEREI	176.29	16	7	10	15	11	8	17	0	11	15	31	19	11	12	155.017	DNA-directed RNA polymerase subunit beta'	Verminephrobacter eiseniae (strain EF01-2)	rpoC PE	Bacteria	Proteobacteria	Betaproteobacteria	Burkholderiales	Comamonadaceae	Verminephrobacter
300	234	A9ADI6|RPOC_BURM1	180.5	16	10	11	13	12	9	17	0	15	15	27	21	13	14	156.177	DNA-directed RNA polymerase subunit beta'	Burkholderia multivorans (strain ATCC 17616 / 249)	rpoC PE	Bacteria	Proteobacteria	Betaproteobacteria	Burkholderiales	Burkholderiaceae	Burkholderia
300	223	B2T758|RPOC_PARPJ	180.5	16	10	11	13	12	9	17	0	15	15	27	21	13	14	156.378	DNA-directed RNA polymerase subunit beta'	Paraburkholderia phytofirmans (strain DSM 17436 / LMG 22146 / PsJN)	rpoC PE	Bacteria	Proteobacteria	Betaproteobacteria	Burkholderiales	Burkholderiaceae	Paraburkholderia
300	236	B1YRC3|RPOC_BURA4	180.5	16	10	11	13	12	9	17	0	15	15	27	21	13	14	156.248	DNA-directed RNA polymerase subunit beta'	Burkholderia ambifaria (strain MC40-6)	rpoC PE	Bacteria	Proteobacteria	Betaproteobacteria	Burkholderiales	Burkholderiaceae	Burkholderia
300	233	B1JU15|RPOC_BURCC	180.5	16	10	11	13	12	9	17	0	15	15	27	21	13	14	156.129	DNA-directed RNA polymerase subunit beta'	Burkholderia cenocepacia (strain MC0-3)	rpoC PE	Bacteria	Proteobacteria	Betaproteobacteria	Burkholderiales	Burkholderiaceae	Burkholderia
300	228	A2S7G7|RPOC_BURM9	180.5	16	10	11	13	12	9	17	0	15	15	27	21	13	14	155.934	DNA-directed RNA polymerase subunit beta'	Burkholderia mallei (strain NCTC 10229)	rpoC PE	Bacteria	Proteobacteria	Betaproteobacteria	Burkholderiales	Burkholderiaceae	Burkholderia
267	182	A2SLG4|RPOC_METPP	180.89	16	11	10	15	11	9	17	0	17	16	32	22	12	15	155.395	DNA-directed RNA polymerase subunit beta'	Methylibium petroleiphilum (strain ATCC BAA-1232 / LMG 22953 / PM1)	rpoC PE	Bacteria	Proteobacteria	Betaproteobacteria	Burkholderiales	Burkholderiales, not assigned to family	Methylibium
300	229	Q39KH4|RPOC_BURL3	180.5	16	10	11	13	12	9	17	0	15	15	27	21	13	14	156.262	DNA-directed RNA polymerase subunit beta'	Burkholderia lata (strain ATCC 17760 / DSM 23089 / LMG 22485 / NCIMB 9086 / R18194 / 383)	rpoC PE	Bacteria	Proteobacteria	Betaproteobacteria	Burkholderiales	Burkholderiaceae	Burkholderia
99	333	B0TX03|EFTU_FRAP2	188.45	34	23	24	26	27	21	17	0	35	39	35	42	27	24	43.323	Elongation factor Tu	Francisella philomiragia subsp. philomiragia (strain ATCC 25017 / FSC 153 / O#319-036)	tuf PE	Bacteria	Proteobacteria	Gammaproteobacteria	Thiotrichales	Francisellaceae	Francisella
180	263	B9MDC5|CH60_ACIET	174.04	32	21	23	31	21	22	17	0	25	23	36	23	23	18	57.199	60 kDa chaperonin	Acidovorax ebreus (strain TPSY)	groL PE	Bacteria	Proteobacteria	Betaproteobacteria	Burkholderiales	Comamonadaceae	Acidovorax
336	267	B9MH46|RPOC_ACIET	176.97	16	8	10	15	10	8	17	0	12	14	31	18	11	12	154.55	DNA-directed RNA polymerase subunit beta'	Acidovorax ebreus (strain TPSY)	rpoC PE	Bacteria	Proteobacteria	Betaproteobacteria	Burkholderiales	Comamonadaceae	Acidovorax
283	251	B3R7T5|RPOC_CUPTR	179.7	16	10	11	14	12	9	17	0	15	15	28	21	12	15	155.961	DNA-directed RNA polymerase subunit beta'	Cupriavidus taiwanensis (strain DSM 17343 / BCRC 17206 / CCUG 44338 / CIP 107171 / LMG 19424 / R1)	rpoC PE	Bacteria	Proteobacteria	Betaproteobacteria	Burkholderiales	Burkholderiaceae	Cupriavidus
431	683	A1TVT0|RPOB_ACIAC	160.47	12	7	6	8	6	4	16	2	14	13	18	12	9	12	153.099	DNA-directed RNA polymerase subunit beta	Acidovorax citrulli (strain AAC00-1)	rpoB PE	Bacteria	Proteobacteria	Betaproteobacteria	Burkholderiales	Comamonadaceae	Acidovorax
81	508	Q21M86|EFTU_SACD2	188.31	27	23	24	19	16	18	16	1	34	49	43	32	27	31	44.287	Elongation factor Tu	Saccharophagus degradans (strain 2-40 / ATCC 43961 / DSM 17024)	tuf1 PE	Bacteria	Proteobacteria	Gammaproteobacteria	Cellvibrionales	Cellvibrionaceae	Saccharophagus
346	278	Q21SF8|RPOC_RHOFT	174	15	7	10	14	11	7	16	1	11	15	30	19	10	12	154.592	DNA-directed RNA polymerase subunit beta'	Rhodoferax ferrireducens (strain ATCC BAA-621 / DSM 15236 / T118)	rpoC PE	Bacteria	Proteobacteria	Betaproteobacteria	Burkholderiales	Comamonadaceae	Rhodoferax
341	286	Q2L2M3|RPOB_BORA1	168.13	15	8	8	7	9	8	16	1	15	18	16	19	13	16	153.499	DNA-directed RNA polymerase subunit beta	Bordetella avium (strain 197N)	rpoB PE	Bacteria	Proteobacteria	Betaproteobacteria	Burkholderiales	Alcaligenaceae	Bordetella
402	292	Q47UW0|RPOC_COLP3	168.19	14	7	8	9	12	7	16	0	15	16	15	19	12	6	155.319	DNA-directed RNA polymerase subunit beta'	Colwellia psychrerythraea (strain 34H / ATCC BAA-681)	rpoC PE	Bacteria	Proteobacteria	Gammaproteobacteria	Alteromonadales	Colwelliaceae	Colwellia
309	317	Q7N9A3|RPOC_PHOLL	167.77	15	10	10	12	11	10	16	0	17	17	23	17	14	15	154.763	DNA-directed RNA polymerase subunit beta'	Photorhabdus laumondii subsp. laumondii (strain DSM 15139 / CIP 105565 / TT01)	rpoC PE	Bacteria	Proteobacteria	Gammaproteobacteria	Enterobacterales	Morganellaceae	Photorhabdus
47	180	Q4FQG6|EFTU_PSYA2	193.89	31	21	29	28	26	22	16	0	40	59	52	45	37	49	43.099	Elongation factor Tu	Psychrobacter arcticus (strain DSM 17307 / VKM B-2377 / 273-4)	tuf1 PE	Bacteria	Proteobacteria	Gammaproteobacteria	Pseudomonadales	Moraxellaceae	Psychrobacter
309	316	Q66FQ1|RPOC_YERPS	167.77	15	10	10	12	11	10	16	0	17	17	23	17	14	15	154.904	DNA-directed RNA polymerase subunit beta'	Yersinia pseudotuberculosis serotype I (strain IP32953)	rpoC PE	Bacteria	Proteobacteria	Gammaproteobacteria	Enterobacterales	Yersiniaceae	Yersinia
111	214	Q12FH7|CH60_POLSJ	179.07	28	23	19	27	25	17	16	0	33	31	34	34	28	30	57.522	60 kDa chaperonin	Polaromonas sp. (strain JS666 / ATCC BAA-500)	groL PE	Bacteria	Proteobacteria	Betaproteobacteria	Burkholderiales	Comamonadaceae	Polaromonas
300	335	A3MRU6|RPOC_BURM7	167.33	15	9	9	12	11	8	16	0	13	12	24	16	11	13	155.946	DNA-directed RNA polymerase subunit beta'	Burkholderia mallei (strain NCTC 10247)	rpoC PE	Bacteria	Proteobacteria	Betaproteobacteria	Burkholderiales	Burkholderiaceae	Burkholderia
56	147	Q21SF0|EFTU1_RHOFT	196.74	34	26	28	28	27	24	16	0	46	46	53	40	30	42	42.991	Elongation factor Tu 1	Rhodoferax ferrireducens (strain ATCC BAA-621 / DSM 15236 / T118)	tuf1 PE	Bacteria	Proteobacteria	Betaproteobacteria	Burkholderiales	Comamonadaceae	Rhodoferax
261	256	A9IJ22|RPOC_BORPD	176.99	15	10	12	12	12	10	16	0	16	17	26	21	15	14	155.938	DNA-directed RNA polymerase subunit beta'	Bordetella petrii (strain ATCC BAA-461 / DSM 12804 / CCUG 43448)	rpoC PE	Bacteria	Proteobacteria	Betaproteobacteria	Burkholderiales	Alcaligenaceae	Bordetella
59	361	A5WGK9|EFTU1_PSYWF	192.62	29	21	26	26	22	23	16	0	36	53	48	39	32	42	43.209	Elongation factor Tu 1	Psychrobacter sp. (strain PRwf-1)	tuf1 PE	Bacteria	Proteobacteria	Gammaproteobacteria	Pseudomonadales	Moraxellaceae	Psychrobacter
309	315	A9R0H9|RPOC_YERPG	167.77	15	10	10	12	11	10	16	0	17	17	23	17	14	15	154.904	DNA-directed RNA polymerase subunit beta'	Yersinia pestis bv. Antiqua (strain Angola)	rpoC PE	Bacteria	Proteobacteria	Gammaproteobacteria	Enterobacterales	Yersiniaceae	Yersinia
16	26	A1VIV2|ATPB1_POLNA	196.81	45	33	35	42	34	38	16	0	68	73	91	71	76	63	51.214	ATP synthase subunit beta 1	Polaromonas naphthalenivorans (strain CJ2)	atpD1 PE	Bacteria	Proteobacteria	Betaproteobacteria	Burkholderiales	Comamonadaceae	Polaromonas
309	314	A4TS28|RPOC_YERPP	167.77	15	10	10	12	11	10	16	0	17	17	23	17	14	15	154.904	DNA-directed RNA polymerase subunit beta'	Yersinia pestis (strain Pestoides F)	rpoC PE	Bacteria	Proteobacteria	Gammaproteobacteria	Enterobacterales	Yersiniaceae	Yersinia
[truncated: 9,038 more rows]
